# Supplementary material for: Complex G-protein signaling of the adhesion GPCR, ADGRA3
Source: J Biol Chem. 2025 Mar 22;301(5):108441. doi: 10.1016/j.jbc.2025.108441 (PMC12059339; doi:10.1016/j.jbc.2025.108441)
Supplement: Supporting information [file mmc1.zip]

Archive with 4 entries (4 files):
- supporting figures.pdf
- Table S1 _GEO accession numbers of RNAseq datasets_legend.xlsx
- Table S2_human ADGRA3 raw data_JBC_legend.xlsx
- Table S3 _ full statistical report_.xlsx
