# Supplementary material for: Complex G-protein signaling of the adhesion GPCR, ADGRA3
Source: J Biol Chem. 2025 Mar 22;301(5):108441. doi: 10.1016/j.jbc.2025.108441 (PMC12059339; doi:10.1016/j.jbc.2025.108441)
Supplement: Supporting information [file mmc1.zip › Table S1 _GEO accession numbers of RNAseq datasets_legend.xlsx]

## Sheet: Tabellenblatt1
Tissue	Number of samples	Origin	Coverage (Million)
brain	67	GSE101521 and GSE138734*	7-61 and 76-111
brain fetal	8	GSE138734*	76-111
brain frontal cortex	8	GSE138734*	76-111
brain parietal cortex	11	GSE138734*	76-111
brain occipital cortex	11	GSE138734*	76-111
brain striatum	11	GSE138734*	76-111
brain stem	8	GSE138734*	76-111
brain cerebellum	8	GSE138734*	76-111	132	n brain
liver	102	GSE174478 and GSE138734*	31-44 and 76-111	102	n liver
