# Supplementary material for: Complex G-protein signaling of the adhesion GPCR, ADGRA3
Source: J Biol Chem. 2025 Mar 22;301(5):108441. doi: 10.1016/j.jbc.2025.108441 (PMC12059339; doi:10.1016/j.jbc.2025.108441)
Supplement: Supporting information [file mmc1.zip › Table S2_human ADGRA3 raw data_JBC_legend.xlsx]

## Sheet: Tabelle1
gene_id	gene_name	transcript_id	length (bp)	start	end	# of exons	TPM(mean)brain	TPM(sd)brain	TPM(%)brain	TPM(mean)brain fetal	TPM(sd)brain fetal	TPM(%)brain fetal	TPM(mean)brain frontal cortex	TPM(sd)brain frontal cortex	TPM(%)brain frontal cortex	TPM(mean)brain parietal cortex	TPM(sd)brain parietal cortex	TPM(%)brain parietal cortex	TPM(mean)brain occipital cortex	TPM(sd)brain occipital cortex	TPM(%)brain occipital cortex	TPM(mean)brain striatum	TPM(sd)brain striatum	TPM(%)brain striatum	TPM(mean)brain stem	TPM(sd)brain stem	TPM(%)brain stem	TPM(mean)brain cerebellum	TPM(sd)brain cerebellum	TPM(%)brain cerebellum	TPM(mean)liver	TPM(sd)liver	TPM(%)liver
NSTRG.61571	ADGRA3	NM_145290.4	129561	22387375	22516936	19	8.558	4.029	61.4	11.472	7.371	61.5	6.936	4.824	63.5	7.004	3.899	62.8	6.076	5.08	51.6	11.285	6.242	75.5	6.91	3.58	70.7	5.483	4.579	70.1	7.091	4.534	15.1
NSTRG.61571	LOC100505912	NR_037877.1	12347	22327353	22339700	4	0.085	0.448	0.6	0	0	0	0	0	0	0	0	0	0	0	0	0	0	0	0	0	0	0	0	0	0.052	0.191	0.1
NSTRG.61571	ADGRA3	NSTRG.61571.1	223721	22219721	22443442	23	0.484	0.504	3.5	1.977	2.477	10.6	0.557	1.341	5.1	0.205	0.603	1.8	1.242	1.735	10.5	0.733	1.385	4.9	0.305	0.745	3.1	0.816	1.136	10.4	4.713	2.359	10.1
NSTRG.61571	ADGRA3	NSTRG.61571.2	188408	22327353	22515761	24	0.098	0.207	0.7	0.07	0.111	0.4	0.398	1.126	3.6	0.001	0.004	0	0.052	0.171	0.4	0	0	0	0.092	0.187	0.9	0	0	0	0.456	0.514	1
NSTRG.61571	ADGRA3	NSTRG.61571.4	145709	22371227	22516936	20	0.718	0.506	5.2	1.462	0.85	7.8	1.005	1.124	9.2	0.267	0.33	2.4	0.85	0.671	7.2	0.387	0.617	2.6	0.481	0.391	4.9	0.66	0.486	8.4	1.755	1.063	3.7
NSTRG.61571	ADGRA3	NSTRG.61571.5	129960	22385699	22515659	14	0.005	0.043	0	0.469	0.725	2.5	0	0	0	0	0	0	0	0	0	0	0	0	0	0	0	0	0	0	0.065	0.16	0.1
NSTRG.61571	ADGRA3	NSTRG.61571.6	57536	22385906	22443442	7	2.832	1.186	20.3	2.071	0.187	11.1	1.669	0.245	15.3	0.342	0.06	3.1	1.696	0.133	14.4	0.776	0.11	5.2	1.492	0.141	15.3	0.812	0.165	10.4	14.329	5.824	30.6
NSTRG.61571	ADGRA3	NSTRG.61571.7	128352	22387307	22515659	18	0.355	1.039	2.5	0.427	1.207	2.3	0	0	0	1.29	3.777	11.6	0.182	0.605	1.5	0.34	1.128	2.3	0	0	0	0	0	0	0.113	0.301	0.2
NSTRG.61571	ADGRA3	XM_005248137.5	119736	22397200	22516936	17	0.257	0.475	1.8	0.46	0.336	2.5	0.202	0.571	1.8	0.544	0.857	4.9	0.897	0.688	7.6	0.195	0.457	1.3	0.076	0.215	0.8	0	0	0	0.526	0.483	1.1
NSTRG.61571	ADGRA3	XM_011513811.2	56067	22387375	22443442	14	0	0	0	0	0	0	0	0	0	0	0	0	0	0	0	0.585	1.464	3.9	0	0	0	0	0	0	15.364	8.116	32.8
NSTRG.61571	ADGRA3	XR_001741153.1	129561	22387375	22516936	20	0.548	1.141	3.9	0.245	0.601	1.3	0.155	0.389	1.4	1.497	1.373	13.4	0.784	1.62	6.7	0.652	1.511	4.4	0.425	0.915	4.3	0.052	0.058	0.7	2.363	2.205	5
						32
