# Supplementary material for: Complex G-protein signaling of the adhesion GPCR, ADGRA3
Source: J Biol Chem. 2025 Mar 22;301(5):108441. doi: 10.1016/j.jbc.2025.108441 (PMC12059339; doi:10.1016/j.jbc.2025.108441)
Supplement: Supporting information [file mmc1.zip › Table S3 _ full statistical report_.xlsx]

## Sheet: Figure 2B
Figure 2B (NFAT)
Two-way ANOVA	Ordinary
Alpha	0.05
Source of Variation	% of total variation	P value	P value summary	Significant?
Interaction	21.23	0.2018	ns	No
Row Factor (receptor)	13.35	0.0023	**	Yes
Column Factor (Gα)	12.4	0.153	ns	No
ANOVA table	SS	DF	MS	F (DFn, DFd)	P value
Interaction	2701	16	168.8	F (16, 54) = 1,352	P=0,2018
Row Factor (Receptor)	1699	2	849.4	F (2, 54) = 6,802	P=0,0023
Column Factor (Galpha)	1577	8	197.2	F (8, 54) = 1,579	P=0,1530
Residual	6743	54	124.9
Number of families	1
Number of comparisons per family	351
Alpha	0.05
Tukey's multiple comparisons test	Mean Diff,	95,00% CI of diff,	Below threshold?	Summary	Adjusted P Value
No Receptor:No Gα vs. No Receptor:No Gα + Ric8B	7.222	-28,34 to 42,78	No	ns	>0,9999
No Receptor:No Gα vs. No Receptor:Gαs	-1.667	-37,23 to 33,89	No	ns	>0,9999
No Receptor:No Gα vs. No Receptor:Gαolf + Ric8B	-0.6667	-36,23 to 34,89	No	ns	>0,9999
No Receptor:No Gα vs. No Receptor:Gαi-PTXR	-2.778	-38,34 to 32,78	No	ns	>0,9999
No Receptor:No Gα vs. No Receptor:Gαi-PTXR + PTX	9.111	-26,45 to 44,67	No	ns	>0,9999
No Receptor:No Gα vs. No Receptor:Gαq	7.889	-27,67 to 43,45	No	ns	>0,9999
No Receptor:No Gα vs. No Receptor:Gα12	-6.556	-42,12 to 29,00	No	ns	>0,9999
No Receptor:No Gα vs. No Receptor:Gα13	-15	-50,56 to 20,56	No	ns	0.9953
No Receptor:No Gα vs. ADGRA3-FL:No Gα	-7.556	-43,12 to 28,00	No	ns	>0,9999
No Receptor:No Gα vs. ADGRA3-FL:No Gα + Ric8B	-13.33	-48,89 to 22,23	No	ns	0.9991
No Receptor:No Gα vs. ADGRA3-FL:Gαs	-6.333	-41,89 to 29,23	No	ns	>0,9999
No Receptor:No Gα vs. ADGRA3-FL:Gαolf + Ric8B	0.3333	-35,23 to 35,89	No	ns	>0,9999
No Receptor:No Gα vs. ADGRA3-FL:Gαi-PTXR	-24.78	-60,34 to 10,78	No	ns	0.5703
No Receptor:No Gα vs. ADGRA3-FL:Gαi-PTXR + PTX	-3.333	-38,89 to 32,23	No	ns	>0,9999
No Receptor:No Gα vs. ADGRA3-FL:Gαq	7	-28,56 to 42,56	No	ns	>0,9999
No Receptor:No Gα vs. ADGRA3-FL:Gα12	-7.445	-43,00 to 28,12	No	ns	>0,9999
No Receptor:No Gα vs. ADGRA3-FL:Gα13	-0.6667	-36,23 to 34,89	No	ns	>0,9999
No Receptor:No Gα vs. ADGRA3-CTF:No Gα	-4.556	-40,12 to 31,00	No	ns	>0,9999
No Receptor:No Gα vs. ADGRA3-CTF:No Gα + Ric8B	-10.33	-45,89 to 25,23	No	ns	>0,9999
No Receptor:No Gα vs. ADGRA3-CTF:Gαs	-10.44	-46,00 to 25,12	No	ns	>0,9999
No Receptor:No Gα vs. ADGRA3-CTF:Gαolf + Ric8B	-6.111	-41,67 to 29,45	No	ns	>0,9999
No Receptor:No Gα vs. ADGRA3-CTF:Gαi-PTXR	-9.333	-44,89 to 26,23	No	ns	>0,9999
No Receptor:No Gα vs. ADGRA3-CTF:Gαi-PTXR + PTX	-5.889	-41,45 to 29,67	No	ns	>0,9999
No Receptor:No Gα vs. ADGRA3-CTF:Gαq	-18.67	-54,23 to 16,89	No	ns	0.9412
No Receptor:No Gα vs. ADGRA3-CTF:Gα12	-16.22	-51,78 to 19,34	No	ns	0.9872
No Receptor:No Gα vs. ADGRA3-CTF:Gα13	-21.78	-57,34 to 13,78	No	ns	0.7925
No Receptor:No Gα + Ric8B vs. No Receptor:Gαs	-8.889	-44,45 to 26,67	No	ns	>0,9999
No Receptor:No Gα + Ric8B vs. No Receptor:Gαolf + Ric8B	-7.889	-43,45 to 27,67	No	ns	>0,9999
No Receptor:No Gα + Ric8B vs. No Receptor:Gαi-PTXR	-10	-45,56 to 25,56	No	ns	>0,9999
No Receptor:No Gα + Ric8B vs. No Receptor:Gαi-PTXR + PTX	1.889	-33,67 to 37,45	No	ns	>0,9999
No Receptor:No Gα + Ric8B vs. No Receptor:Gαq	0.6667	-34,89 to 36,23	No	ns	>0,9999
No Receptor:No Gα + Ric8B vs. No Receptor:Gα12	-13.78	-49,34 to 21,78	No	ns	0.9986
No Receptor:No Gα + Ric8B vs. No Receptor:Gα13	-22.22	-57,78 to 13,34	No	ns	0.763
No Receptor:No Gα + Ric8B vs. ADGRA3-FL:No Gα	-14.78	-50,34 to 20,78	No	ns	0.9962
No Receptor:No Gα + Ric8B vs. ADGRA3-FL:No Gα + Ric8B	-20.56	-56,12 to 15,00	No	ns	0.8639
No Receptor:No Gα + Ric8B vs. ADGRA3-FL:Gαs	-13.56	-49,12 to 22,00	No	ns	0.9989
No Receptor:No Gα + Ric8B vs. ADGRA3-FL:Gαolf + Ric8B	-6.889	-42,45 to 28,67	No	ns	>0,9999
No Receptor:No Gα + Ric8B vs. ADGRA3-FL:Gαi-PTXR	-32	-67,56 to 3,560	No	ns	0.1339
No Receptor:No Gα + Ric8B vs. ADGRA3-FL:Gαi-PTXR + PTX	-10.56	-46,12 to 25,00	No	ns	>0,9999
No Receptor:No Gα + Ric8B vs. ADGRA3-FL:Gαq	-0.2222	-35,78 to 35,34	No	ns	>0,9999
No Receptor:No Gα + Ric8B vs. ADGRA3-FL:Gα12	-14.67	-50,23 to 20,89	No	ns	0.9966
No Receptor:No Gα + Ric8B vs. ADGRA3-FL:Gα13	-7.889	-43,45 to 27,67	No	ns	>0,9999
No Receptor:No Gα + Ric8B vs. ADGRA3-CTF:No Gα	-11.78	-47,34 to 23,78	No	ns	0.9999
No Receptor:No Gα + Ric8B vs. ADGRA3-CTF:No Gα + Ric8B	-17.56	-53,12 to 18,00	No	ns	0.9685
No Receptor:No Gα + Ric8B vs. ADGRA3-CTF:Gαs	-17.67	-53,23 to 17,89	No	ns	0.9663
No Receptor:No Gα + Ric8B vs. ADGRA3-CTF:Gαolf + Ric8B	-13.33	-48,89 to 22,23	No	ns	0.9991
No Receptor:No Gα + Ric8B vs. ADGRA3-CTF:Gαi-PTXR	-16.56	-52,12 to 19,00	No	ns	0.9837
No Receptor:No Gα + Ric8B vs. ADGRA3-CTF:Gαi-PTXR + PTX	-13.11	-48,67 to 22,45	No	ns	0.9993
No Receptor:No Gα + Ric8B vs. ADGRA3-CTF:Gαq	-25.89	-61,45 to 9,671	No	ns	0.4834
No Receptor:No Gα + Ric8B vs. ADGRA3-CTF:Gα12	-23.44	-59,00 to 12,12	No	ns	0.6742
No Receptor:No Gα + Ric8B vs. ADGRA3-CTF:Gα13	-29	-64,56 to 6,560	No	ns	0.2707
No Receptor:Gαs vs. No Receptor:Gαolf + Ric8B	1	-34,56 to 36,56	No	ns	>0,9999
No Receptor:Gαs vs. No Receptor:Gαi-PTXR	-1.111	-36,67 to 34,45	No	ns	>0,9999
No Receptor:Gαs vs. No Receptor:Gαi-PTXR + PTX	10.78	-24,78 to 46,34	No	ns	>0,9999
No Receptor:Gαs vs. No Receptor:Gαq	9.556	-26,00 to 45,12	No	ns	>0,9999
No Receptor:Gαs vs. No Receptor:Gα12	-4.889	-40,45 to 30,67	No	ns	>0,9999
No Receptor:Gαs vs. No Receptor:Gα13	-13.33	-48,89 to 22,23	No	ns	0.9991
No Receptor:Gαs vs. ADGRA3-FL:No Gα	-5.889	-41,45 to 29,67	No	ns	>0,9999
No Receptor:Gαs vs. ADGRA3-FL:No Gα + Ric8B	-11.67	-47,23 to 23,89	No	ns	>0,9999
No Receptor:Gαs vs. ADGRA3-FL:Gαs	-4.667	-40,23 to 30,89	No	ns	>0,9999
No Receptor:Gαs vs. ADGRA3-FL:Gαolf + Ric8B	2	-33,56 to 37,56	No	ns	>0,9999
No Receptor:Gαs vs. ADGRA3-FL:Gαi-PTXR	-23.11	-58,67 to 12,45	No	ns	0.6993
No Receptor:Gαs vs. ADGRA3-FL:Gαi-PTXR + PTX	-1.667	-37,23 to 33,89	No	ns	>0,9999
No Receptor:Gαs vs. ADGRA3-FL:Gαq	8.667	-26,89 to 44,23	No	ns	>0,9999
No Receptor:Gαs vs. ADGRA3-FL:Gα12	-5.778	-41,34 to 29,78	No	ns	>0,9999
No Receptor:Gαs vs. ADGRA3-FL:Gα13	1	-34,56 to 36,56	No	ns	>0,9999
No Receptor:Gαs vs. ADGRA3-CTF:No Gα	-2.889	-38,45 to 32,67	No	ns	>0,9999
No Receptor:Gαs vs. ADGRA3-CTF:No Gα + Ric8B	-8.667	-44,23 to 26,89	No	ns	>0,9999
No Receptor:Gαs vs. ADGRA3-CTF:Gαs	-8.778	-44,34 to 26,78	No	ns	>0,9999
No Receptor:Gαs vs. ADGRA3-CTF:Gαolf + Ric8B	-4.444	-40,00 to 31,12	No	ns	>0,9999
No Receptor:Gαs vs. ADGRA3-CTF:Gαi-PTXR	-7.667	-43,23 to 27,89	No	ns	>0,9999
No Receptor:Gαs vs. ADGRA3-CTF:Gαi-PTXR + PTX	-4.222	-39,78 to 31,34	No	ns	>0,9999
No Receptor:Gαs vs. ADGRA3-CTF:Gαq	-17	-52,56 to 18,56	No	ns	0.9779
No Receptor:Gαs vs. ADGRA3-CTF:Gα12	-14.56	-50,12 to 21,00	No	ns	0.9969
No Receptor:Gαs vs. ADGRA3-CTF:Gα13	-20.11	-55,67 to 15,45	No	ns	0.8858
No Receptor:Gαolf + Ric8B vs. No Receptor:Gαi-PTXR	-2.111	-37,67 to 33,45	No	ns	>0,9999
No Receptor:Gαolf + Ric8B vs. No Receptor:Gαi-PTXR + PTX	9.778	-25,78 to 45,34	No	ns	>0,9999
No Receptor:Gαolf + Ric8B vs. No Receptor:Gαq	8.556	-27,00 to 44,12	No	ns	>0,9999
No Receptor:Gαolf + Ric8B vs. No Receptor:Gα12	-5.889	-41,45 to 29,67	No	ns	>0,9999
No Receptor:Gαolf + Ric8B vs. No Receptor:Gα13	-14.33	-49,89 to 21,23	No	ns	0.9975
No Receptor:Gαolf + Ric8B vs. ADGRA3-FL:No Gα	-6.889	-42,45 to 28,67	No	ns	>0,9999
No Receptor:Gαolf + Ric8B vs. ADGRA3-FL:No Gα + Ric8B	-12.67	-48,23 to 22,89	No	ns	0.9996
No Receptor:Gαolf + Ric8B vs. ADGRA3-FL:Gαs	-5.667	-41,23 to 29,89	No	ns	>0,9999
No Receptor:Gαolf + Ric8B vs. ADGRA3-FL:Gαolf + Ric8B	1	-34,56 to 36,56	No	ns	>0,9999
No Receptor:Gαolf + Ric8B vs. ADGRA3-FL:Gαi-PTXR	-24.11	-59,67 to 11,45	No	ns	0.6227
No Receptor:Gαolf + Ric8B vs. ADGRA3-FL:Gαi-PTXR + PTX	-2.667	-38,23 to 32,89	No	ns	>0,9999
No Receptor:Gαolf + Ric8B vs. ADGRA3-FL:Gαq	7.667	-27,89 to 43,23	No	ns	>0,9999
No Receptor:Gαolf + Ric8B vs. ADGRA3-FL:Gα12	-6.778	-42,34 to 28,78	No	ns	>0,9999
No Receptor:Gαolf + Ric8B vs. ADGRA3-FL:Gα13	0	-35,56 to 35,56	No	ns	>0,9999
No Receptor:Gαolf + Ric8B vs. ADGRA3-CTF:No Gα	-3.889	-39,45 to 31,67	No	ns	>0,9999
No Receptor:Gαolf + Ric8B vs. ADGRA3-CTF:No Gα + Ric8B	-9.667	-45,23 to 25,89	No	ns	>0,9999
No Receptor:Gαolf + Ric8B vs. ADGRA3-CTF:Gαs	-9.778	-45,34 to 25,78	No	ns	>0,9999
No Receptor:Gαolf + Ric8B vs. ADGRA3-CTF:Gαolf + Ric8B	-5.444	-41,00 to 30,12	No	ns	>0,9999
No Receptor:Gαolf + Ric8B vs. ADGRA3-CTF:Gαi-PTXR	-8.667	-44,23 to 26,89	No	ns	>0,9999
No Receptor:Gαolf + Ric8B vs. ADGRA3-CTF:Gαi-PTXR + PTX	-5.222	-40,78 to 30,34	No	ns	>0,9999
No Receptor:Gαolf + Ric8B vs. ADGRA3-CTF:Gαq	-18	-53,56 to 17,56	No	ns	0.9591
No Receptor:Gαolf + Ric8B vs. ADGRA3-CTF:Gα12	-15.56	-51,12 to 20,00	No	ns	0.9925
No Receptor:Gαolf + Ric8B vs. ADGRA3-CTF:Gα13	-21.11	-56,67 to 14,45	No	ns	0.8334
No Receptor:Gαi-PTXR vs. No Receptor:Gαi-PTXR + PTX	11.89	-23,67 to 47,45	No	ns	0.9999
No Receptor:Gαi-PTXR vs. No Receptor:Gαq	10.67	-24,89 to 46,23	No	ns	>0,9999
No Receptor:Gαi-PTXR vs. No Receptor:Gα12	-3.778	-39,34 to 31,78	No	ns	>0,9999
No Receptor:Gαi-PTXR vs. No Receptor:Gα13	-12.22	-47,78 to 23,34	No	ns	0.9998
No Receptor:Gαi-PTXR vs. ADGRA3-FL:No Gα	-4.778	-40,34 to 30,78	No	ns	>0,9999
No Receptor:Gαi-PTXR vs. ADGRA3-FL:No Gα + Ric8B	-10.56	-46,12 to 25,00	No	ns	>0,9999
No Receptor:Gαi-PTXR vs. ADGRA3-FL:Gαs	-3.555	-39,12 to 32,00	No	ns	>0,9999
No Receptor:Gαi-PTXR vs. ADGRA3-FL:Gαolf + Ric8B	3.111	-32,45 to 38,67	No	ns	>0,9999
No Receptor:Gαi-PTXR vs. ADGRA3-FL:Gαi-PTXR	-22	-57,56 to 13,56	No	ns	0.778
No Receptor:Gαi-PTXR vs. ADGRA3-FL:Gαi-PTXR + PTX	-0.5555	-36,12 to 35,00	No	ns	>0,9999
No Receptor:Gαi-PTXR vs. ADGRA3-FL:Gαq	9.778	-25,78 to 45,34	No	ns	>0,9999
No Receptor:Gαi-PTXR vs. ADGRA3-FL:Gα12	-4.667	-40,23 to 30,89	No	ns	>0,9999
No Receptor:Gαi-PTXR vs. ADGRA3-FL:Gα13	2.111	-33,45 to 37,67	No	ns	>0,9999
No Receptor:Gαi-PTXR vs. ADGRA3-CTF:No Gα	-1.778	-37,34 to 33,78	No	ns	>0,9999
No Receptor:Gαi-PTXR vs. ADGRA3-CTF:No Gα + Ric8B	-7.555	-43,12 to 28,00	No	ns	>0,9999
No Receptor:Gαi-PTXR vs. ADGRA3-CTF:Gαs	-7.667	-43,23 to 27,89	No	ns	>0,9999
No Receptor:Gαi-PTXR vs. ADGRA3-CTF:Gαolf + Ric8B	-3.333	-38,89 to 32,23	No	ns	>0,9999
No Receptor:Gαi-PTXR vs. ADGRA3-CTF:Gαi-PTXR	-6.555	-42,12 to 29,00	No	ns	>0,9999
No Receptor:Gαi-PTXR vs. ADGRA3-CTF:Gαi-PTXR + PTX	-3.111	-38,67 to 32,45	No	ns	>0,9999
No Receptor:Gαi-PTXR vs. ADGRA3-CTF:Gαq	-15.89	-51,45 to 19,67	No	ns	0.9901
No Receptor:Gαi-PTXR vs. ADGRA3-CTF:Gα12	-13.44	-49,00 to 22,12	No	ns	0.999
No Receptor:Gαi-PTXR vs. ADGRA3-CTF:Gα13	-19	-54,56 to 16,56	No	ns	0.9306
No Receptor:Gαi-PTXR + PTX vs. No Receptor:Gαq	-1.222	-36,78 to 34,34	No	ns	>0,9999
No Receptor:Gαi-PTXR + PTX vs. No Receptor:Gα12	-15.67	-51,23 to 19,89	No	ns	0.9917
No Receptor:Gαi-PTXR + PTX vs. No Receptor:Gα13	-24.11	-59,67 to 11,45	No	ns	0.6227
No Receptor:Gαi-PTXR + PTX vs. ADGRA3-FL:No Gα	-16.67	-52,23 to 18,89	No	ns	0.9824
No Receptor:Gαi-PTXR + PTX vs. ADGRA3-FL:No Gα + Ric8B	-22.44	-58,00 to 13,12	No	ns	0.7476
No Receptor:Gαi-PTXR + PTX vs. ADGRA3-FL:Gαs	-15.44	-51,00 to 20,12	No	ns	0.9931
No Receptor:Gαi-PTXR + PTX vs. ADGRA3-FL:Gαolf + Ric8B	-8.778	-44,34 to 26,78	No	ns	>0,9999
No Receptor:Gαi-PTXR + PTX vs. ADGRA3-FL:Gαi-PTXR	-33.89	-69,45 to 1,671	No	ns	0.0808
No Receptor:Gαi-PTXR + PTX vs. ADGRA3-FL:Gαi-PTXR + PTX	-12.44	-48,00 to 23,12	No	ns	0.9997
No Receptor:Gαi-PTXR + PTX vs. ADGRA3-FL:Gαq	-2.111	-37,67 to 33,45	No	ns	>0,9999
No Receptor:Gαi-PTXR + PTX vs. ADGRA3-FL:Gα12	-16.56	-52,12 to 19,00	No	ns	0.9837
No Receptor:Gαi-PTXR + PTX vs. ADGRA3-FL:Gα13	-9.778	-45,34 to 25,78	No	ns	>0,9999
No Receptor:Gαi-PTXR + PTX vs. ADGRA3-CTF:No Gα	-13.67	-49,23 to 21,89	No	ns	0.9988
No Receptor:Gαi-PTXR + PTX vs. ADGRA3-CTF:No Gα + Ric8B	-19.44	-55,00 to 16,12	No	ns	0.9144
No Receptor:Gαi-PTXR + PTX vs. ADGRA3-CTF:Gαs	-19.56	-55,12 to 16,00	No	ns	0.91
No Receptor:Gαi-PTXR + PTX vs. ADGRA3-CTF:Gαolf + Ric8B	-15.22	-50,78 to 20,34	No	ns	0.9943
No Receptor:Gαi-PTXR + PTX vs. ADGRA3-CTF:Gαi-PTXR	-18.44	-54,00 to 17,12	No	ns	0.9477
No Receptor:Gαi-PTXR + PTX vs. ADGRA3-CTF:Gαi-PTXR + PTX	-15	-50,56 to 20,56	No	ns	0.9953
No Receptor:Gαi-PTXR + PTX vs. ADGRA3-CTF:Gαq	-27.78	-63,34 to 7,783	No	ns	0.3467
No Receptor:Gαi-PTXR + PTX vs. ADGRA3-CTF:Gα12	-25.33	-60,89 to 10,23	No	ns	0.5266
No Receptor:Gαi-PTXR + PTX vs. ADGRA3-CTF:Gα13	-30.89	-66,45 to 4,671	No	ns	0.1764
No Receptor:Gαq vs. No Receptor:Gα12	-14.44	-50,00 to 21,12	No	ns	0.9972
No Receptor:Gαq vs. No Receptor:Gα13	-22.89	-58,45 to 12,67	No	ns	0.7157
No Receptor:Gαq vs. ADGRA3-FL:No Gα	-15.44	-51,00 to 20,12	No	ns	0.9931
No Receptor:Gαq vs. ADGRA3-FL:No Gα + Ric8B	-21.22	-56,78 to 14,34	No	ns	0.8269
No Receptor:Gαq vs. ADGRA3-FL:Gαs	-14.22	-49,78 to 21,34	No	ns	0.9978
No Receptor:Gαq vs. ADGRA3-FL:Gαolf + Ric8B	-7.556	-43,12 to 28,00	No	ns	>0,9999
No Receptor:Gαq vs. ADGRA3-FL:Gαi-PTXR	-32.67	-68,23 to 2,894	No	ns	0.1126
No Receptor:Gαq vs. ADGRA3-FL:Gαi-PTXR + PTX	-11.22	-46,78 to 24,34	No	ns	>0,9999
No Receptor:Gαq vs. ADGRA3-FL:Gαq	-0.8889	-36,45 to 34,67	No	ns	>0,9999
No Receptor:Gαq vs. ADGRA3-FL:Gα12	-15.33	-50,89 to 20,23	No	ns	0.9937
No Receptor:Gαq vs. ADGRA3-FL:Gα13	-8.556	-44,12 to 27,00	No	ns	>0,9999
No Receptor:Gαq vs. ADGRA3-CTF:No Gα	-12.44	-48,00 to 23,12	No	ns	0.9997
No Receptor:Gαq vs. ADGRA3-CTF:No Gα + Ric8B	-18.22	-53,78 to 17,34	No	ns	0.9536
No Receptor:Gαq vs. ADGRA3-CTF:Gαs	-18.33	-53,89 to 17,23	No	ns	0.9507
No Receptor:Gαq vs. ADGRA3-CTF:Gαolf + Ric8B	-14	-49,56 to 21,56	No	ns	0.9982
No Receptor:Gαq vs. ADGRA3-CTF:Gαi-PTXR	-17.22	-52,78 to 18,34	No	ns	0.9745
No Receptor:Gαq vs. ADGRA3-CTF:Gαi-PTXR + PTX	-13.78	-49,34 to 21,78	No	ns	0.9986
No Receptor:Gαq vs. ADGRA3-CTF:Gαq	-26.56	-62,12 to 9,005	No	ns	0.433
No Receptor:Gαq vs. ADGRA3-CTF:Gα12	-24.11	-59,67 to 11,45	No	ns	0.6227
No Receptor:Gαq vs. ADGRA3-CTF:Gα13	-29.67	-65,23 to 5,894	No	ns	0.2341
No Receptor:Gα12 vs. No Receptor:Gα13	-8.444	-44,00 to 27,12	No	ns	>0,9999
No Receptor:Gα12 vs. ADGRA3-FL:No Gα	-1	-36,56 to 34,56	No	ns	>0,9999
No Receptor:Gα12 vs. ADGRA3-FL:No Gα + Ric8B	-6.778	-42,34 to 28,78	No	ns	>0,9999
No Receptor:Gα12 vs. ADGRA3-FL:Gαs	0.2223	-35,34 to 35,78	No	ns	>0,9999
No Receptor:Gα12 vs. ADGRA3-FL:Gαolf + Ric8B	6.889	-28,67 to 42,45	No	ns	>0,9999
No Receptor:Gα12 vs. ADGRA3-FL:Gαi-PTXR	-18.22	-53,78 to 17,34	No	ns	0.9536
No Receptor:Gα12 vs. ADGRA3-FL:Gαi-PTXR + PTX	3.222	-32,34 to 38,78	No	ns	>0,9999
No Receptor:Gα12 vs. ADGRA3-FL:Gαq	13.56	-22,00 to 49,12	No	ns	0.9989
No Receptor:Gα12 vs. ADGRA3-FL:Gα12	-0.8889	-36,45 to 34,67	No	ns	>0,9999
No Receptor:Gα12 vs. ADGRA3-FL:Gα13	5.889	-29,67 to 41,45	No	ns	>0,9999
No Receptor:Gα12 vs. ADGRA3-CTF:No Gα	2	-33,56 to 37,56	No	ns	>0,9999
No Receptor:Gα12 vs. ADGRA3-CTF:No Gα + Ric8B	-3.778	-39,34 to 31,78	No	ns	>0,9999
No Receptor:Gα12 vs. ADGRA3-CTF:Gαs	-3.889	-39,45 to 31,67	No	ns	>0,9999
No Receptor:Gα12 vs. ADGRA3-CTF:Gαolf + Ric8B	0.4445	-35,12 to 36,00	No	ns	>0,9999
No Receptor:Gα12 vs. ADGRA3-CTF:Gαi-PTXR	-2.778	-38,34 to 32,78	No	ns	>0,9999
No Receptor:Gα12 vs. ADGRA3-CTF:Gαi-PTXR + PTX	0.6667	-34,89 to 36,23	No	ns	>0,9999
No Receptor:Gα12 vs. ADGRA3-CTF:Gαq	-12.11	-47,67 to 23,45	No	ns	0.9998
No Receptor:Gα12 vs. ADGRA3-CTF:Gα12	-9.667	-45,23 to 25,89	No	ns	>0,9999
No Receptor:Gα12 vs. ADGRA3-CTF:Gα13	-15.22	-50,78 to 20,34	No	ns	0.9943
No Receptor:Gα13 vs. ADGRA3-FL:No Gα	7.444	-28,12 to 43,00	No	ns	>0,9999
No Receptor:Gα13 vs. ADGRA3-FL:No Gα + Ric8B	1.667	-33,89 to 37,23	No	ns	>0,9999
No Receptor:Gα13 vs. ADGRA3-FL:Gαs	8.667	-26,89 to 44,23	No	ns	>0,9999
No Receptor:Gα13 vs. ADGRA3-FL:Gαolf + Ric8B	15.33	-20,23 to 50,89	No	ns	0.9937
No Receptor:Gα13 vs. ADGRA3-FL:Gαi-PTXR	-9.778	-45,34 to 25,78	No	ns	>0,9999
No Receptor:Gα13 vs. ADGRA3-FL:Gαi-PTXR + PTX	11.67	-23,89 to 47,23	No	ns	>0,9999
No Receptor:Gα13 vs. ADGRA3-FL:Gαq	22	-13,56 to 57,56	No	ns	0.778
No Receptor:Gα13 vs. ADGRA3-FL:Gα12	7.555	-28,00 to 43,12	No	ns	>0,9999
No Receptor:Gα13 vs. ADGRA3-FL:Gα13	14.33	-21,23 to 49,89	No	ns	0.9975
No Receptor:Gα13 vs. ADGRA3-CTF:No Gα	10.44	-25,12 to 46,00	No	ns	>0,9999
No Receptor:Gα13 vs. ADGRA3-CTF:No Gα + Ric8B	4.667	-30,89 to 40,23	No	ns	>0,9999
No Receptor:Gα13 vs. ADGRA3-CTF:Gαs	4.555	-31,00 to 40,12	No	ns	>0,9999
No Receptor:Gα13 vs. ADGRA3-CTF:Gαolf + Ric8B	8.889	-26,67 to 44,45	No	ns	>0,9999
No Receptor:Gα13 vs. ADGRA3-CTF:Gαi-PTXR	5.667	-29,89 to 41,23	No	ns	>0,9999
No Receptor:Gα13 vs. ADGRA3-CTF:Gαi-PTXR + PTX	9.111	-26,45 to 44,67	No	ns	>0,9999
No Receptor:Gα13 vs. ADGRA3-CTF:Gαq	-3.667	-39,23 to 31,89	No	ns	>0,9999
No Receptor:Gα13 vs. ADGRA3-CTF:Gα12	-1.222	-36,78 to 34,34	No	ns	>0,9999
No Receptor:Gα13 vs. ADGRA3-CTF:Gα13	-6.778	-42,34 to 28,78	No	ns	>0,9999
ADGRA3-FL:No Gα vs. ADGRA3-FL:No Gα + Ric8B	-5.778	-41,34 to 29,78	No	ns	>0,9999
ADGRA3-FL:No Gα vs. ADGRA3-FL:Gαs	1.222	-34,34 to 36,78	No	ns	>0,9999
ADGRA3-FL:No Gα vs. ADGRA3-FL:Gαolf + Ric8B	7.889	-27,67 to 43,45	No	ns	>0,9999
ADGRA3-FL:No Gα vs. ADGRA3-FL:Gαi-PTXR	-17.22	-52,78 to 18,34	No	ns	0.9745
ADGRA3-FL:No Gα vs. ADGRA3-FL:Gαi-PTXR + PTX	4.222	-31,34 to 39,78	No	ns	>0,9999
ADGRA3-FL:No Gα vs. ADGRA3-FL:Gαq	14.56	-21,00 to 50,12	No	ns	0.9969
ADGRA3-FL:No Gα vs. ADGRA3-FL:Gα12	0.1111	-35,45 to 35,67	No	ns	>0,9999
ADGRA3-FL:No Gα vs. ADGRA3-FL:Gα13	6.889	-28,67 to 42,45	No	ns	>0,9999
ADGRA3-FL:No Gα vs. ADGRA3-CTF:No Gα	3	-32,56 to 38,56	No	ns	>0,9999
ADGRA3-FL:No Gα vs. ADGRA3-CTF:No Gα + Ric8B	-2.778	-38,34 to 32,78	No	ns	>0,9999
ADGRA3-FL:No Gα vs. ADGRA3-CTF:Gαs	-2.889	-38,45 to 32,67	No	ns	>0,9999
ADGRA3-FL:No Gα vs. ADGRA3-CTF:Gαolf + Ric8B	1.445	-34,12 to 37,00	No	ns	>0,9999
ADGRA3-FL:No Gα vs. ADGRA3-CTF:Gαi-PTXR	-1.778	-37,34 to 33,78	No	ns	>0,9999
ADGRA3-FL:No Gα vs. ADGRA3-CTF:Gαi-PTXR + PTX	1.667	-33,89 to 37,23	No	ns	>0,9999
ADGRA3-FL:No Gα vs. ADGRA3-CTF:Gαq	-11.11	-46,67 to 24,45	No	ns	>0,9999
ADGRA3-FL:No Gα vs. ADGRA3-CTF:Gα12	-8.667	-44,23 to 26,89	No	ns	>0,9999
ADGRA3-FL:No Gα vs. ADGRA3-CTF:Gα13	-14.22	-49,78 to 21,34	No	ns	0.9978
ADGRA3-FL:No Gα + Ric8B vs. ADGRA3-FL:Gαs	7	-28,56 to 42,56	No	ns	>0,9999
ADGRA3-FL:No Gα + Ric8B vs. ADGRA3-FL:Gαolf + Ric8B	13.67	-21,89 to 49,23	No	ns	0.9988
ADGRA3-FL:No Gα + Ric8B vs. ADGRA3-FL:Gαi-PTXR	-11.44	-47,00 to 24,12	No	ns	>0,9999
ADGRA3-FL:No Gα + Ric8B vs. ADGRA3-FL:Gαi-PTXR + PTX	10	-25,56 to 45,56	No	ns	>0,9999
ADGRA3-FL:No Gα + Ric8B vs. ADGRA3-FL:Gαq	20.33	-15,23 to 55,89	No	ns	0.8751
ADGRA3-FL:No Gα + Ric8B vs. ADGRA3-FL:Gα12	5.889	-29,67 to 41,45	No	ns	>0,9999
ADGRA3-FL:No Gα + Ric8B vs. ADGRA3-FL:Gα13	12.67	-22,89 to 48,23	No	ns	0.9996
ADGRA3-FL:No Gα + Ric8B vs. ADGRA3-CTF:No Gα	8.778	-26,78 to 44,34	No	ns	>0,9999
ADGRA3-FL:No Gα + Ric8B vs. ADGRA3-CTF:No Gα + Ric8B	3	-32,56 to 38,56	No	ns	>0,9999
ADGRA3-FL:No Gα + Ric8B vs. ADGRA3-CTF:Gαs	2.889	-32,67 to 38,45	No	ns	>0,9999
ADGRA3-FL:No Gα + Ric8B vs. ADGRA3-CTF:Gαolf + Ric8B	7.222	-28,34 to 42,78	No	ns	>0,9999
ADGRA3-FL:No Gα + Ric8B vs. ADGRA3-CTF:Gαi-PTXR	4	-31,56 to 39,56	No	ns	>0,9999
ADGRA3-FL:No Gα + Ric8B vs. ADGRA3-CTF:Gαi-PTXR + PTX	7.444	-28,12 to 43,00	No	ns	>0,9999
ADGRA3-FL:No Gα + Ric8B vs. ADGRA3-CTF:Gαq	-5.333	-40,89 to 30,23	No	ns	>0,9999
ADGRA3-FL:No Gα + Ric8B vs. ADGRA3-CTF:Gα12	-2.889	-38,45 to 32,67	No	ns	>0,9999
ADGRA3-FL:No Gα + Ric8B vs. ADGRA3-CTF:Gα13	-8.445	-44,00 to 27,12	No	ns	>0,9999
ADGRA3-FL:Gαs vs. ADGRA3-FL:Gαolf + Ric8B	6.667	-28,89 to 42,23	No	ns	>0,9999
ADGRA3-FL:Gαs vs. ADGRA3-FL:Gαi-PTXR	-18.44	-54,00 to 17,12	No	ns	0.9477
ADGRA3-FL:Gαs vs. ADGRA3-FL:Gαi-PTXR + PTX	3	-32,56 to 38,56	No	ns	>0,9999
ADGRA3-FL:Gαs vs. ADGRA3-FL:Gαq	13.33	-22,23 to 48,89	No	ns	0.9991
ADGRA3-FL:Gαs vs. ADGRA3-FL:Gα12	-1.111	-36,67 to 34,45	No	ns	>0,9999
ADGRA3-FL:Gαs vs. ADGRA3-FL:Gα13	5.667	-29,89 to 41,23	No	ns	>0,9999
ADGRA3-FL:Gαs vs. ADGRA3-CTF:No Gα	1.778	-33,78 to 37,34	No	ns	>0,9999
ADGRA3-FL:Gαs vs. ADGRA3-CTF:No Gα + Ric8B	-4	-39,56 to 31,56	No	ns	>0,9999
ADGRA3-FL:Gαs vs. ADGRA3-CTF:Gαs	-4.111	-39,67 to 31,45	No	ns	>0,9999
ADGRA3-FL:Gαs vs. ADGRA3-CTF:Gαolf + Ric8B	0.2222	-35,34 to 35,78	No	ns	>0,9999
ADGRA3-FL:Gαs vs. ADGRA3-CTF:Gαi-PTXR	-3	-38,56 to 32,56	No	ns	>0,9999
ADGRA3-FL:Gαs vs. ADGRA3-CTF:Gαi-PTXR + PTX	0.4444	-35,12 to 36,00	No	ns	>0,9999
ADGRA3-FL:Gαs vs. ADGRA3-CTF:Gαq	-12.33	-47,89 to 23,23	No	ns	0.9998
ADGRA3-FL:Gαs vs. ADGRA3-CTF:Gα12	-9.889	-45,45 to 25,67	No	ns	>0,9999
ADGRA3-FL:Gαs vs. ADGRA3-CTF:Gα13	-15.44	-51,00 to 20,12	No	ns	0.9931
ADGRA3-FL:Gαolf + Ric8B vs. ADGRA3-FL:Gαi-PTXR	-25.11	-60,67 to 10,45	No	ns	0.544
ADGRA3-FL:Gαolf + Ric8B vs. ADGRA3-FL:Gαi-PTXR + PTX	-3.667	-39,23 to 31,89	No	ns	>0,9999
ADGRA3-FL:Gαolf + Ric8B vs. ADGRA3-FL:Gαq	6.667	-28,89 to 42,23	No	ns	>0,9999
ADGRA3-FL:Gαolf + Ric8B vs. ADGRA3-FL:Gα12	-7.778	-43,34 to 27,78	No	ns	>0,9999
ADGRA3-FL:Gαolf + Ric8B vs. ADGRA3-FL:Gα13	-1	-36,56 to 34,56	No	ns	>0,9999
ADGRA3-FL:Gαolf + Ric8B vs. ADGRA3-CTF:No Gα	-4.889	-40,45 to 30,67	No	ns	>0,9999
ADGRA3-FL:Gαolf + Ric8B vs. ADGRA3-CTF:No Gα + Ric8B	-10.67	-46,23 to 24,89	No	ns	>0,9999
ADGRA3-FL:Gαolf + Ric8B vs. ADGRA3-CTF:Gαs	-10.78	-46,34 to 24,78	No	ns	>0,9999
ADGRA3-FL:Gαolf + Ric8B vs. ADGRA3-CTF:Gαolf + Ric8B	-6.444	-42,00 to 29,12	No	ns	>0,9999
ADGRA3-FL:Gαolf + Ric8B vs. ADGRA3-CTF:Gαi-PTXR	-9.667	-45,23 to 25,89	No	ns	>0,9999
ADGRA3-FL:Gαolf + Ric8B vs. ADGRA3-CTF:Gαi-PTXR + PTX	-6.222	-41,78 to 29,34	No	ns	>0,9999
ADGRA3-FL:Gαolf + Ric8B vs. ADGRA3-CTF:Gαq	-19	-54,56 to 16,56	No	ns	0.9306
ADGRA3-FL:Gαolf + Ric8B vs. ADGRA3-CTF:Gα12	-16.56	-52,12 to 19,00	No	ns	0.9837
ADGRA3-FL:Gαolf + Ric8B vs. ADGRA3-CTF:Gα13	-22.11	-57,67 to 13,45	No	ns	0.7705
ADGRA3-FL:Gαi-PTXR vs. ADGRA3-FL:Gαi-PTXR + PTX	21.44	-14,12 to 57,00	No	ns	0.8135
ADGRA3-FL:Gαi-PTXR vs. ADGRA3-FL:Gαq	31.78	-3,783 to 67,34	No	ns	0.1417
ADGRA3-FL:Gαi-PTXR vs. ADGRA3-FL:Gα12	17.33	-18,23 to 52,89	No	ns	0.9726
ADGRA3-FL:Gαi-PTXR vs. ADGRA3-FL:Gα13	24.11	-11,45 to 59,67	No	ns	0.6227
ADGRA3-FL:Gαi-PTXR vs. ADGRA3-CTF:No Gα	20.22	-15,34 to 55,78	No	ns	0.8805
ADGRA3-FL:Gαi-PTXR vs. ADGRA3-CTF:No Gα + Ric8B	14.44	-21,12 to 50,00	No	ns	0.9972
ADGRA3-FL:Gαi-PTXR vs. ADGRA3-CTF:Gαs	14.33	-21,23 to 49,89	No	ns	0.9975
ADGRA3-FL:Gαi-PTXR vs. ADGRA3-CTF:Gαolf + Ric8B	18.67	-16,89 to 54,23	No	ns	0.9412
ADGRA3-FL:Gαi-PTXR vs. ADGRA3-CTF:Gαi-PTXR	15.44	-20,12 to 51,00	No	ns	0.9931
ADGRA3-FL:Gαi-PTXR vs. ADGRA3-CTF:Gαi-PTXR + PTX	18.89	-16,67 to 54,45	No	ns	0.9343
ADGRA3-FL:Gαi-PTXR vs. ADGRA3-CTF:Gαq	6.111	-29,45 to 41,67	No	ns	>0,9999
ADGRA3-FL:Gαi-PTXR vs. ADGRA3-CTF:Gα12	8.556	-27,00 to 44,12	No	ns	>0,9999
ADGRA3-FL:Gαi-PTXR vs. ADGRA3-CTF:Gα13	3	-32,56 to 38,56	No	ns	>0,9999
ADGRA3-FL:Gαi-PTXR + PTX vs. ADGRA3-FL:Gαq	10.33	-25,23 to 45,89	No	ns	>0,9999
ADGRA3-FL:Gαi-PTXR + PTX vs. ADGRA3-FL:Gα12	-4.111	-39,67 to 31,45	No	ns	>0,9999
ADGRA3-FL:Gαi-PTXR + PTX vs. ADGRA3-FL:Gα13	2.667	-32,89 to 38,23	No	ns	>0,9999
ADGRA3-FL:Gαi-PTXR + PTX vs. ADGRA3-CTF:No Gα	-1.222	-36,78 to 34,34	No	ns	>0,9999
ADGRA3-FL:Gαi-PTXR + PTX vs. ADGRA3-CTF:No Gα + Ric8B	-7	-42,56 to 28,56	No	ns	>0,9999
ADGRA3-FL:Gαi-PTXR + PTX vs. ADGRA3-CTF:Gαs	-7.111	-42,67 to 28,45	No	ns	>0,9999
ADGRA3-FL:Gαi-PTXR + PTX vs. ADGRA3-CTF:Gαolf + Ric8B	-2.778	-38,34 to 32,78	No	ns	>0,9999
ADGRA3-FL:Gαi-PTXR + PTX vs. ADGRA3-CTF:Gαi-PTXR	-6	-41,56 to 29,56	No	ns	>0,9999
ADGRA3-FL:Gαi-PTXR + PTX vs. ADGRA3-CTF:Gαi-PTXR + PTX	-2.556	-38,12 to 33,00	No	ns	>0,9999
ADGRA3-FL:Gαi-PTXR + PTX vs. ADGRA3-CTF:Gαq	-15.33	-50,89 to 20,23	No	ns	0.9937
ADGRA3-FL:Gαi-PTXR + PTX vs. ADGRA3-CTF:Gα12	-12.89	-48,45 to 22,67	No	ns	0.9995
ADGRA3-FL:Gαi-PTXR + PTX vs. ADGRA3-CTF:Gα13	-18.44	-54,00 to 17,12	No	ns	0.9477
ADGRA3-FL:Gαq vs. ADGRA3-FL:Gα12	-14.44	-50,00 to 21,12	No	ns	0.9972
ADGRA3-FL:Gαq vs. ADGRA3-FL:Gα13	-7.667	-43,23 to 27,89	No	ns	>0,9999
ADGRA3-FL:Gαq vs. ADGRA3-CTF:No Gα	-11.56	-47,12 to 24,00	No	ns	>0,9999
ADGRA3-FL:Gαq vs. ADGRA3-CTF:No Gα + Ric8B	-17.33	-52,89 to 18,23	No	ns	0.9726
ADGRA3-FL:Gαq vs. ADGRA3-CTF:Gαs	-17.44	-53,00 to 18,12	No	ns	0.9706
ADGRA3-FL:Gαq vs. ADGRA3-CTF:Gαolf + Ric8B	-13.11	-48,67 to 22,45	No	ns	0.9993
ADGRA3-FL:Gαq vs. ADGRA3-CTF:Gαi-PTXR	-16.33	-51,89 to 19,23	No	ns	0.9861
ADGRA3-FL:Gαq vs. ADGRA3-CTF:Gαi-PTXR + PTX	-12.89	-48,45 to 22,67	No	ns	0.9995
ADGRA3-FL:Gαq vs. ADGRA3-CTF:Gαq	-25.67	-61,23 to 9,894	No	ns	0.5006
ADGRA3-FL:Gαq vs. ADGRA3-CTF:Gα12	-23.22	-58,78 to 12,34	No	ns	0.691
ADGRA3-FL:Gαq vs. ADGRA3-CTF:Gα13	-28.78	-64,34 to 6,783	No	ns	0.2837
ADGRA3-FL:Gα12 vs. ADGRA3-FL:Gα13	6.778	-28,78 to 42,34	No	ns	>0,9999
ADGRA3-FL:Gα12 vs. ADGRA3-CTF:No Gα	2.889	-32,67 to 38,45	No	ns	>0,9999
ADGRA3-FL:Gα12 vs. ADGRA3-CTF:No Gα + Ric8B	-2.889	-38,45 to 32,67	No	ns	>0,9999
ADGRA3-FL:Gα12 vs. ADGRA3-CTF:Gαs	-3	-38,56 to 32,56	No	ns	>0,9999
ADGRA3-FL:Gα12 vs. ADGRA3-CTF:Gαolf + Ric8B	1.333	-34,23 to 36,89	No	ns	>0,9999
ADGRA3-FL:Gα12 vs. ADGRA3-CTF:Gαi-PTXR	-1.889	-37,45 to 33,67	No	ns	>0,9999
ADGRA3-FL:Gα12 vs. ADGRA3-CTF:Gαi-PTXR + PTX	1.556	-34,00 to 37,12	No	ns	>0,9999
ADGRA3-FL:Gα12 vs. ADGRA3-CTF:Gαq	-11.22	-46,78 to 24,34	No	ns	>0,9999
ADGRA3-FL:Gα12 vs. ADGRA3-CTF:Gα12	-8.778	-44,34 to 26,78	No	ns	>0,9999
ADGRA3-FL:Gα12 vs. ADGRA3-CTF:Gα13	-14.33	-49,89 to 21,23	No	ns	0.9975
ADGRA3-FL:Gα13 vs. ADGRA3-CTF:No Gα	-3.889	-39,45 to 31,67	No	ns	>0,9999
ADGRA3-FL:Gα13 vs. ADGRA3-CTF:No Gα + Ric8B	-9.667	-45,23 to 25,89	No	ns	>0,9999
ADGRA3-FL:Gα13 vs. ADGRA3-CTF:Gαs	-9.778	-45,34 to 25,78	No	ns	>0,9999
ADGRA3-FL:Gα13 vs. ADGRA3-CTF:Gαolf + Ric8B	-5.444	-41,00 to 30,12	No	ns	>0,9999
ADGRA3-FL:Gα13 vs. ADGRA3-CTF:Gαi-PTXR	-8.667	-44,23 to 26,89	No	ns	>0,9999
ADGRA3-FL:Gα13 vs. ADGRA3-CTF:Gαi-PTXR + PTX	-5.222	-40,78 to 30,34	No	ns	>0,9999
ADGRA3-FL:Gα13 vs. ADGRA3-CTF:Gαq	-18	-53,56 to 17,56	No	ns	0.9591
ADGRA3-FL:Gα13 vs. ADGRA3-CTF:Gα12	-15.56	-51,12 to 20,00	No	ns	0.9925
ADGRA3-FL:Gα13 vs. ADGRA3-CTF:Gα13	-21.11	-56,67 to 14,45	No	ns	0.8334
ADGRA3-CTF:No Gα vs. ADGRA3-CTF:No Gα + Ric8B	-5.778	-41,34 to 29,78	No	ns	>0,9999
ADGRA3-CTF:No Gα vs. ADGRA3-CTF:Gαs	-5.889	-41,45 to 29,67	No	ns	>0,9999
ADGRA3-CTF:No Gα vs. ADGRA3-CTF:Gαolf + Ric8B	-1.555	-37,12 to 34,00	No	ns	>0,9999
ADGRA3-CTF:No Gα vs. ADGRA3-CTF:Gαi-PTXR	-4.778	-40,34 to 30,78	No	ns	>0,9999
ADGRA3-CTF:No Gα vs. ADGRA3-CTF:Gαi-PTXR + PTX	-1.333	-36,89 to 34,23	No	ns	>0,9999
ADGRA3-CTF:No Gα vs. ADGRA3-CTF:Gαq	-14.11	-49,67 to 21,45	No	ns	0.998
ADGRA3-CTF:No Gα vs. ADGRA3-CTF:Gα12	-11.67	-47,23 to 23,89	No	ns	>0,9999
ADGRA3-CTF:No Gα vs. ADGRA3-CTF:Gα13	-17.22	-52,78 to 18,34	No	ns	0.9745
ADGRA3-CTF:No Gα + Ric8B vs. ADGRA3-CTF:Gαs	-0.1112	-35,67 to 35,45	No	ns	>0,9999
ADGRA3-CTF:No Gα + Ric8B vs. ADGRA3-CTF:Gαolf + Ric8B	4.222	-31,34 to 39,78	No	ns	>0,9999
ADGRA3-CTF:No Gα + Ric8B vs. ADGRA3-CTF:Gαi-PTXR	1	-34,56 to 36,56	No	ns	>0,9999
ADGRA3-CTF:No Gα + Ric8B vs. ADGRA3-CTF:Gαi-PTXR + PTX	4.444	-31,12 to 40,00	No	ns	>0,9999
ADGRA3-CTF:No Gα + Ric8B vs. ADGRA3-CTF:Gαq	-8.333	-43,89 to 27,23	No	ns	>0,9999
ADGRA3-CTF:No Gα + Ric8B vs. ADGRA3-CTF:Gα12	-5.889	-41,45 to 29,67	No	ns	>0,9999
ADGRA3-CTF:No Gα + Ric8B vs. ADGRA3-CTF:Gα13	-11.44	-47,00 to 24,12	No	ns	>0,9999
ADGRA3-CTF:Gαs vs. ADGRA3-CTF:Gαolf + Ric8B	4.333	-31,23 to 39,89	No	ns	>0,9999
ADGRA3-CTF:Gαs vs. ADGRA3-CTF:Gαi-PTXR	1.111	-34,45 to 36,67	No	ns	>0,9999
ADGRA3-CTF:Gαs vs. ADGRA3-CTF:Gαi-PTXR + PTX	4.556	-31,00 to 40,12	No	ns	>0,9999
ADGRA3-CTF:Gαs vs. ADGRA3-CTF:Gαq	-8.222	-43,78 to 27,34	No	ns	>0,9999
ADGRA3-CTF:Gαs vs. ADGRA3-CTF:Gα12	-5.778	-41,34 to 29,78	No	ns	>0,9999
ADGRA3-CTF:Gαs vs. ADGRA3-CTF:Gα13	-11.33	-46,89 to 24,23	No	ns	>0,9999
ADGRA3-CTF:Gαolf + Ric8B vs. ADGRA3-CTF:Gαi-PTXR	-3.222	-38,78 to 32,34	No	ns	>0,9999
ADGRA3-CTF:Gαolf + Ric8B vs. ADGRA3-CTF:Gαi-PTXR + PTX	0.2222	-35,34 to 35,78	No	ns	>0,9999
ADGRA3-CTF:Gαolf + Ric8B vs. ADGRA3-CTF:Gαq	-12.56	-48,12 to 23,00	No	ns	0.9997
ADGRA3-CTF:Gαolf + Ric8B vs. ADGRA3-CTF:Gα12	-10.11	-45,67 to 25,45	No	ns	>0,9999
ADGRA3-CTF:Gαolf + Ric8B vs. ADGRA3-CTF:Gα13	-15.67	-51,23 to 19,89	No	ns	0.9917
ADGRA3-CTF:Gαi-PTXR vs. ADGRA3-CTF:Gαi-PTXR + PTX	3.444	-32,12 to 39,00	No	ns	>0,9999
ADGRA3-CTF:Gαi-PTXR vs. ADGRA3-CTF:Gαq	-9.333	-44,89 to 26,23	No	ns	>0,9999
ADGRA3-CTF:Gαi-PTXR vs. ADGRA3-CTF:Gα12	-6.889	-42,45 to 28,67	No	ns	>0,9999
ADGRA3-CTF:Gαi-PTXR vs. ADGRA3-CTF:Gα13	-12.44	-48,00 to 23,12	No	ns	0.9997
ADGRA3-CTF:Gαi-PTXR + PTX vs. ADGRA3-CTF:Gαq	-12.78	-48,34 to 22,78	No	ns	0.9996
ADGRA3-CTF:Gαi-PTXR + PTX vs. ADGRA3-CTF:Gα12	-10.33	-45,89 to 25,23	No	ns	>0,9999
ADGRA3-CTF:Gαi-PTXR + PTX vs. ADGRA3-CTF:Gα13	-15.89	-51,45 to 19,67	No	ns	0.9901
ADGRA3-CTF:Gαq vs. ADGRA3-CTF:Gα12	2.445	-33,12 to 38,00	No	ns	>0,9999
ADGRA3-CTF:Gαq vs. ADGRA3-CTF:Gα13	-3.111	-38,67 to 32,45	No	ns	>0,9999
ADGRA3-CTF:Gα12 vs. ADGRA3-CTF:Gα13	-5.556	-41,12 to 30,00	No	ns	>0,9999
Test details	Mean 1	Mean 2	Mean Diff,	SE of diff,	N1	N2	q	DF
No Receptor:No Gα vs. No Receptor:No Gα + Ric8B	109	101.8	7.222	9.124	3	3	1.119	54
No Receptor:No Gα vs. No Receptor:Gαs	109	110.7	-1.667	9.124	3	3	0.2583	54
No Receptor:No Gα vs. No Receptor:Gαolf + Ric8B	109	109.7	-0.6667	9.124	3	3	0.1033	54
No Receptor:No Gα vs. No Receptor:Gαi-PTXR	109	111.8	-2.778	9.124	3	3	0.4306	54
No Receptor:No Gα vs. No Receptor:Gαi-PTXR + PTX	109	99.89	9.111	9.124	3	3	1.412	54
No Receptor:No Gα vs. No Receptor:Gαq	109	101.1	7.889	9.124	3	3	1.223	54
No Receptor:No Gα vs. No Receptor:Gα12	109	115.6	-6.556	9.124	3	3	1.016	54
No Receptor:No Gα vs. No Receptor:Gα13	109	124	-15	9.124	3	3	2.325	54
No Receptor:No Gα vs. ADGRA3-FL:No Gα	109	116.6	-7.556	9.124	3	3	1.171	54
No Receptor:No Gα vs. ADGRA3-FL:No Gα + Ric8B	109	122.3	-13.33	9.124	3	3	2.067	54
No Receptor:No Gα vs. ADGRA3-FL:Gαs	109	115.3	-6.333	9.124	3	3	0.9816	54
No Receptor:No Gα vs. ADGRA3-FL:Gαolf + Ric8B	109	108.7	0.3333	9.124	3	3	0.05166	54
No Receptor:No Gα vs. ADGRA3-FL:Gαi-PTXR	109	133.8	-24.78	9.124	3	3	3.84	54
No Receptor:No Gα vs. ADGRA3-FL:Gαi-PTXR + PTX	109	112.3	-3.333	9.124	3	3	0.5167	54
No Receptor:No Gα vs. ADGRA3-FL:Gαq	109	102	7	9.124	3	3	1.085	54
No Receptor:No Gα vs. ADGRA3-FL:Gα12	109	116.4	-7.445	9.124	3	3	1.154	54
No Receptor:No Gα vs. ADGRA3-FL:Gα13	109	109.7	-0.6667	9.124	3	3	0.1033	54
No Receptor:No Gα vs. ADGRA3-CTF:No Gα	109	113.6	-4.556	9.124	3	3	0.7061	54
No Receptor:No Gα vs. ADGRA3-CTF:No Gα + Ric8B	109	119.3	-10.33	9.124	3	3	1.602	54
No Receptor:No Gα vs. ADGRA3-CTF:Gαs	109	119.4	-10.44	9.124	3	3	1.619	54
No Receptor:No Gα vs. ADGRA3-CTF:Gαolf + Ric8B	109	115.1	-6.111	9.124	3	3	0.9472	54
No Receptor:No Gα vs. ADGRA3-CTF:Gαi-PTXR	109	118.3	-9.333	9.124	3	3	1.447	54
No Receptor:No Gα vs. ADGRA3-CTF:Gαi-PTXR + PTX	109	114.9	-5.889	9.124	3	3	0.9128	54
No Receptor:No Gα vs. ADGRA3-CTF:Gαq	109	127.7	-18.67	9.124	3	3	2.893	54
No Receptor:No Gα vs. ADGRA3-CTF:Gα12	109	125.2	-16.22	9.124	3	3	2.514	54
No Receptor:No Gα vs. ADGRA3-CTF:Gα13	109	130.8	-21.78	9.124	3	3	3.375	54
No Receptor:No Gα + Ric8B vs. No Receptor:Gαs	101.8	110.7	-8.889	9.124	3	3	1.378	54
No Receptor:No Gα + Ric8B vs. No Receptor:Gαolf + Ric8B	101.8	109.7	-7.889	9.124	3	3	1.223	54
No Receptor:No Gα + Ric8B vs. No Receptor:Gαi-PTXR	101.8	111.8	-10	9.124	3	3	1.55	54
No Receptor:No Gα + Ric8B vs. No Receptor:Gαi-PTXR + PTX	101.8	99.89	1.889	9.124	3	3	0.2928	54
No Receptor:No Gα + Ric8B vs. No Receptor:Gαq	101.8	101.1	0.6667	9.124	3	3	0.1033	54
No Receptor:No Gα + Ric8B vs. No Receptor:Gα12	101.8	115.6	-13.78	9.124	3	3	2.136	54
No Receptor:No Gα + Ric8B vs. No Receptor:Gα13	101.8	124	-22.22	9.124	3	3	3.444	54
No Receptor:No Gα + Ric8B vs. ADGRA3-FL:No Gα	101.8	116.6	-14.78	9.124	3	3	2.291	54
No Receptor:No Gα + Ric8B vs. ADGRA3-FL:No Gα + Ric8B	101.8	122.3	-20.56	9.124	3	3	3.186	54
No Receptor:No Gα + Ric8B vs. ADGRA3-FL:Gαs	101.8	115.3	-13.56	9.124	3	3	2.101	54
No Receptor:No Gα + Ric8B vs. ADGRA3-FL:Gαolf + Ric8B	101.8	108.7	-6.889	9.124	3	3	1.068	54
No Receptor:No Gα + Ric8B vs. ADGRA3-FL:Gαi-PTXR	101.8	133.8	-32	9.124	3	3	4.96	54
No Receptor:No Gα + Ric8B vs. ADGRA3-FL:Gαi-PTXR + PTX	101.8	112.3	-10.56	9.124	3	3	1.636	54
No Receptor:No Gα + Ric8B vs. ADGRA3-FL:Gαq	101.8	102	-0.2222	9.124	3	3	0.03444	54
No Receptor:No Gα + Ric8B vs. ADGRA3-FL:Gα12	101.8	116.4	-14.67	9.124	3	3	2.273	54
No Receptor:No Gα + Ric8B vs. ADGRA3-FL:Gα13	101.8	109.7	-7.889	9.124	3	3	1.223	54
No Receptor:No Gα + Ric8B vs. ADGRA3-CTF:No Gα	101.8	113.6	-11.78	9.124	3	3	1.826	54
No Receptor:No Gα + Ric8B vs. ADGRA3-CTF:No Gα + Ric8B	101.8	119.3	-17.56	9.124	3	3	2.721	54
No Receptor:No Gα + Ric8B vs. ADGRA3-CTF:Gαs	101.8	119.4	-17.67	9.124	3	3	2.738	54
No Receptor:No Gα + Ric8B vs. ADGRA3-CTF:Gαolf + Ric8B	101.8	115.1	-13.33	9.124	3	3	2.067	54
No Receptor:No Gα + Ric8B vs. ADGRA3-CTF:Gαi-PTXR	101.8	118.3	-16.56	9.124	3	3	2.566	54
No Receptor:No Gα + Ric8B vs. ADGRA3-CTF:Gαi-PTXR + PTX	101.8	114.9	-13.11	9.124	3	3	2.032	54
No Receptor:No Gα + Ric8B vs. ADGRA3-CTF:Gαq	101.8	127.7	-25.89	9.124	3	3	4.013	54
No Receptor:No Gα + Ric8B vs. ADGRA3-CTF:Gα12	101.8	125.2	-23.44	9.124	3	3	3.634	54
No Receptor:No Gα + Ric8B vs. ADGRA3-CTF:Gα13	101.8	130.8	-29	9.124	3	3	4.495	54
No Receptor:Gαs vs. No Receptor:Gαolf + Ric8B	110.7	109.7	1	9.124	3	3	0.155	54
No Receptor:Gαs vs. No Receptor:Gαi-PTXR	110.7	111.8	-1.111	9.124	3	3	0.1722	54
No Receptor:Gαs vs. No Receptor:Gαi-PTXR + PTX	110.7	99.89	10.78	9.124	3	3	1.671	54
No Receptor:Gαs vs. No Receptor:Gαq	110.7	101.1	9.556	9.124	3	3	1.481	54
No Receptor:Gαs vs. No Receptor:Gα12	110.7	115.6	-4.889	9.124	3	3	0.7578	54
No Receptor:Gαs vs. No Receptor:Gα13	110.7	124	-13.33	9.124	3	3	2.067	54
No Receptor:Gαs vs. ADGRA3-FL:No Gα	110.7	116.6	-5.889	9.124	3	3	0.9128	54
No Receptor:Gαs vs. ADGRA3-FL:No Gα + Ric8B	110.7	122.3	-11.67	9.124	3	3	1.808	54
No Receptor:Gαs vs. ADGRA3-FL:Gαs	110.7	115.3	-4.667	9.124	3	3	0.7233	54
No Receptor:Gαs vs. ADGRA3-FL:Gαolf + Ric8B	110.7	108.7	2	9.124	3	3	0.31	54
No Receptor:Gαs vs. ADGRA3-FL:Gαi-PTXR	110.7	133.8	-23.11	9.124	3	3	3.582	54
No Receptor:Gαs vs. ADGRA3-FL:Gαi-PTXR + PTX	110.7	112.3	-1.667	9.124	3	3	0.2583	54
No Receptor:Gαs vs. ADGRA3-FL:Gαq	110.7	102	8.667	9.124	3	3	1.343	54
No Receptor:Gαs vs. ADGRA3-FL:Gα12	110.7	116.4	-5.778	9.124	3	3	0.8955	54
No Receptor:Gαs vs. ADGRA3-FL:Gα13	110.7	109.7	1	9.124	3	3	0.155	54
No Receptor:Gαs vs. ADGRA3-CTF:No Gα	110.7	113.6	-2.889	9.124	3	3	0.4478	54
No Receptor:Gαs vs. ADGRA3-CTF:No Gα + Ric8B	110.7	119.3	-8.667	9.124	3	3	1.343	54
No Receptor:Gαs vs. ADGRA3-CTF:Gαs	110.7	119.4	-8.778	9.124	3	3	1.361	54
No Receptor:Gαs vs. ADGRA3-CTF:Gαolf + Ric8B	110.7	115.1	-4.444	9.124	3	3	0.6889	54
No Receptor:Gαs vs. ADGRA3-CTF:Gαi-PTXR	110.7	118.3	-7.667	9.124	3	3	1.188	54
No Receptor:Gαs vs. ADGRA3-CTF:Gαi-PTXR + PTX	110.7	114.9	-4.222	9.124	3	3	0.6544	54
No Receptor:Gαs vs. ADGRA3-CTF:Gαq	110.7	127.7	-17	9.124	3	3	2.635	54
No Receptor:Gαs vs. ADGRA3-CTF:Gα12	110.7	125.2	-14.56	9.124	3	3	2.256	54
No Receptor:Gαs vs. ADGRA3-CTF:Gα13	110.7	130.8	-20.11	9.124	3	3	3.117	54
No Receptor:Gαolf + Ric8B vs. No Receptor:Gαi-PTXR	109.7	111.8	-2.111	9.124	3	3	0.3272	54
No Receptor:Gαolf + Ric8B vs. No Receptor:Gαi-PTXR + PTX	109.7	99.89	9.778	9.124	3	3	1.516	54
No Receptor:Gαolf + Ric8B vs. No Receptor:Gαq	109.7	101.1	8.556	9.124	3	3	1.326	54
No Receptor:Gαolf + Ric8B vs. No Receptor:Gα12	109.7	115.6	-5.889	9.124	3	3	0.9128	54
No Receptor:Gαolf + Ric8B vs. No Receptor:Gα13	109.7	124	-14.33	9.124	3	3	2.222	54
No Receptor:Gαolf + Ric8B vs. ADGRA3-FL:No Gα	109.7	116.6	-6.889	9.124	3	3	1.068	54
No Receptor:Gαolf + Ric8B vs. ADGRA3-FL:No Gα + Ric8B	109.7	122.3	-12.67	9.124	3	3	1.963	54
No Receptor:Gαolf + Ric8B vs. ADGRA3-FL:Gαs	109.7	115.3	-5.667	9.124	3	3	0.8783	54
No Receptor:Gαolf + Ric8B vs. ADGRA3-FL:Gαolf + Ric8B	109.7	108.7	1	9.124	3	3	0.155	54
No Receptor:Gαolf + Ric8B vs. ADGRA3-FL:Gαi-PTXR	109.7	133.8	-24.11	9.124	3	3	3.737	54
No Receptor:Gαolf + Ric8B vs. ADGRA3-FL:Gαi-PTXR + PTX	109.7	112.3	-2.667	9.124	3	3	0.4133	54
No Receptor:Gαolf + Ric8B vs. ADGRA3-FL:Gαq	109.7	102	7.667	9.124	3	3	1.188	54
No Receptor:Gαolf + Ric8B vs. ADGRA3-FL:Gα12	109.7	116.4	-6.778	9.124	3	3	1.051	54
No Receptor:Gαolf + Ric8B vs. ADGRA3-FL:Gα13	109.7	109.7	0	9.124	3	3	0	54
No Receptor:Gαolf + Ric8B vs. ADGRA3-CTF:No Gα	109.7	113.6	-3.889	9.124	3	3	0.6028	54
No Receptor:Gαolf + Ric8B vs. ADGRA3-CTF:No Gα + Ric8B	109.7	119.3	-9.667	9.124	3	3	1.498	54
No Receptor:Gαolf + Ric8B vs. ADGRA3-CTF:Gαs	109.7	119.4	-9.778	9.124	3	3	1.516	54
No Receptor:Gαolf + Ric8B vs. ADGRA3-CTF:Gαolf + Ric8B	109.7	115.1	-5.444	9.124	3	3	0.8439	54
No Receptor:Gαolf + Ric8B vs. ADGRA3-CTF:Gαi-PTXR	109.7	118.3	-8.667	9.124	3	3	1.343	54
No Receptor:Gαolf + Ric8B vs. ADGRA3-CTF:Gαi-PTXR + PTX	109.7	114.9	-5.222	9.124	3	3	0.8094	54
No Receptor:Gαolf + Ric8B vs. ADGRA3-CTF:Gαq	109.7	127.7	-18	9.124	3	3	2.79	54
No Receptor:Gαolf + Ric8B vs. ADGRA3-CTF:Gα12	109.7	125.2	-15.56	9.124	3	3	2.411	54
No Receptor:Gαolf + Ric8B vs. ADGRA3-CTF:Gα13	109.7	130.8	-21.11	9.124	3	3	3.272	54
No Receptor:Gαi-PTXR vs. No Receptor:Gαi-PTXR + PTX	111.8	99.89	11.89	9.124	3	3	1.843	54
No Receptor:Gαi-PTXR vs. No Receptor:Gαq	111.8	101.1	10.67	9.124	3	3	1.653	54
No Receptor:Gαi-PTXR vs. No Receptor:Gα12	111.8	115.6	-3.778	9.124	3	3	0.5855	54
No Receptor:Gαi-PTXR vs. No Receptor:Gα13	111.8	124	-12.22	9.124	3	3	1.894	54
No Receptor:Gαi-PTXR vs. ADGRA3-FL:No Gα	111.8	116.6	-4.778	9.124	3	3	0.7405	54
No Receptor:Gαi-PTXR vs. ADGRA3-FL:No Gα + Ric8B	111.8	122.3	-10.56	9.124	3	3	1.636	54
No Receptor:Gαi-PTXR vs. ADGRA3-FL:Gαs	111.8	115.3	-3.555	9.124	3	3	0.5511	54
No Receptor:Gαi-PTXR vs. ADGRA3-FL:Gαolf + Ric8B	111.8	108.7	3.111	9.124	3	3	0.4822	54
No Receptor:Gαi-PTXR vs. ADGRA3-FL:Gαi-PTXR	111.8	133.8	-22	9.124	3	3	3.41	54
No Receptor:Gαi-PTXR vs. ADGRA3-FL:Gαi-PTXR + PTX	111.8	112.3	-0.5555	9.124	3	3	0.0861	54
No Receptor:Gαi-PTXR vs. ADGRA3-FL:Gαq	111.8	102	9.778	9.124	3	3	1.516	54
No Receptor:Gαi-PTXR vs. ADGRA3-FL:Gα12	111.8	116.4	-4.667	9.124	3	3	0.7233	54
No Receptor:Gαi-PTXR vs. ADGRA3-FL:Gα13	111.8	109.7	2.111	9.124	3	3	0.3272	54
No Receptor:Gαi-PTXR vs. ADGRA3-CTF:No Gα	111.8	113.6	-1.778	9.124	3	3	0.2756	54
No Receptor:Gαi-PTXR vs. ADGRA3-CTF:No Gα + Ric8B	111.8	119.3	-7.555	9.124	3	3	1.171	54
No Receptor:Gαi-PTXR vs. ADGRA3-CTF:Gαs	111.8	119.4	-7.667	9.124	3	3	1.188	54
No Receptor:Gαi-PTXR vs. ADGRA3-CTF:Gαolf + Ric8B	111.8	115.1	-3.333	9.124	3	3	0.5167	54
No Receptor:Gαi-PTXR vs. ADGRA3-CTF:Gαi-PTXR	111.8	118.3	-6.555	9.124	3	3	1.016	54
No Receptor:Gαi-PTXR vs. ADGRA3-CTF:Gαi-PTXR + PTX	111.8	114.9	-3.111	9.124	3	3	0.4822	54
No Receptor:Gαi-PTXR vs. ADGRA3-CTF:Gαq	111.8	127.7	-15.89	9.124	3	3	2.463	54
No Receptor:Gαi-PTXR vs. ADGRA3-CTF:Gα12	111.8	125.2	-13.44	9.124	3	3	2.084	54
No Receptor:Gαi-PTXR vs. ADGRA3-CTF:Gα13	111.8	130.8	-19	9.124	3	3	2.945	54
No Receptor:Gαi-PTXR + PTX vs. No Receptor:Gαq	99.89	101.1	-1.222	9.124	3	3	0.1894	54
No Receptor:Gαi-PTXR + PTX vs. No Receptor:Gα12	99.89	115.6	-15.67	9.124	3	3	2.428	54
No Receptor:Gαi-PTXR + PTX vs. No Receptor:Gα13	99.89	124	-24.11	9.124	3	3	3.737	54
No Receptor:Gαi-PTXR + PTX vs. ADGRA3-FL:No Gα	99.89	116.6	-16.67	9.124	3	3	2.583	54
No Receptor:Gαi-PTXR + PTX vs. ADGRA3-FL:No Gα + Ric8B	99.89	122.3	-22.44	9.124	3	3	3.479	54
No Receptor:Gαi-PTXR + PTX vs. ADGRA3-FL:Gαs	99.89	115.3	-15.44	9.124	3	3	2.394	54
No Receptor:Gαi-PTXR + PTX vs. ADGRA3-FL:Gαolf + Ric8B	99.89	108.7	-8.778	9.124	3	3	1.361	54
No Receptor:Gαi-PTXR + PTX vs. ADGRA3-FL:Gαi-PTXR	99.89	133.8	-33.89	9.124	3	3	5.253	54
No Receptor:Gαi-PTXR + PTX vs. ADGRA3-FL:Gαi-PTXR + PTX	99.89	112.3	-12.44	9.124	3	3	1.929	54
No Receptor:Gαi-PTXR + PTX vs. ADGRA3-FL:Gαq	99.89	102	-2.111	9.124	3	3	0.3272	54
No Receptor:Gαi-PTXR + PTX vs. ADGRA3-FL:Gα12	99.89	116.4	-16.56	9.124	3	3	2.566	54
No Receptor:Gαi-PTXR + PTX vs. ADGRA3-FL:Gα13	99.89	109.7	-9.778	9.124	3	3	1.516	54
No Receptor:Gαi-PTXR + PTX vs. ADGRA3-CTF:No Gα	99.89	113.6	-13.67	9.124	3	3	2.118	54
No Receptor:Gαi-PTXR + PTX vs. ADGRA3-CTF:No Gα + Ric8B	99.89	119.3	-19.44	9.124	3	3	3.014	54
No Receptor:Gαi-PTXR + PTX vs. ADGRA3-CTF:Gαs	99.89	119.4	-19.56	9.124	3	3	3.031	54
No Receptor:Gαi-PTXR + PTX vs. ADGRA3-CTF:Gαolf + Ric8B	99.89	115.1	-15.22	9.124	3	3	2.359	54
No Receptor:Gαi-PTXR + PTX vs. ADGRA3-CTF:Gαi-PTXR	99.89	118.3	-18.44	9.124	3	3	2.859	54
No Receptor:Gαi-PTXR + PTX vs. ADGRA3-CTF:Gαi-PTXR + PTX	99.89	114.9	-15	9.124	3	3	2.325	54
No Receptor:Gαi-PTXR + PTX vs. ADGRA3-CTF:Gαq	99.89	127.7	-27.78	9.124	3	3	4.305	54
No Receptor:Gαi-PTXR + PTX vs. ADGRA3-CTF:Gα12	99.89	125.2	-25.33	9.124	3	3	3.927	54
No Receptor:Gαi-PTXR + PTX vs. ADGRA3-CTF:Gα13	99.89	130.8	-30.89	9.124	3	3	4.788	54
No Receptor:Gαq vs. No Receptor:Gα12	101.1	115.6	-14.44	9.124	3	3	2.239	54
No Receptor:Gαq vs. No Receptor:Gα13	101.1	124	-22.89	9.124	3	3	3.548	54
No Receptor:Gαq vs. ADGRA3-FL:No Gα	101.1	116.6	-15.44	9.124	3	3	2.394	54
No Receptor:Gαq vs. ADGRA3-FL:No Gα + Ric8B	101.1	122.3	-21.22	9.124	3	3	3.289	54
No Receptor:Gαq vs. ADGRA3-FL:Gαs	101.1	115.3	-14.22	9.124	3	3	2.204	54
No Receptor:Gαq vs. ADGRA3-FL:Gαolf + Ric8B	101.1	108.7	-7.556	9.124	3	3	1.171	54
No Receptor:Gαq vs. ADGRA3-FL:Gαi-PTXR	101.1	133.8	-32.67	9.124	3	3	5.063	54
No Receptor:Gαq vs. ADGRA3-FL:Gαi-PTXR + PTX	101.1	112.3	-11.22	9.124	3	3	1.739	54
No Receptor:Gαq vs. ADGRA3-FL:Gαq	101.1	102	-0.8889	9.124	3	3	0.1378	54
No Receptor:Gαq vs. ADGRA3-FL:Gα12	101.1	116.4	-15.33	9.124	3	3	2.377	54
No Receptor:Gαq vs. ADGRA3-FL:Gα13	101.1	109.7	-8.556	9.124	3	3	1.326	54
No Receptor:Gαq vs. ADGRA3-CTF:No Gα	101.1	113.6	-12.44	9.124	3	3	1.929	54
No Receptor:Gαq vs. ADGRA3-CTF:No Gα + Ric8B	101.1	119.3	-18.22	9.124	3	3	2.824	54
No Receptor:Gαq vs. ADGRA3-CTF:Gαs	101.1	119.4	-18.33	9.124	3	3	2.842	54
No Receptor:Gαq vs. ADGRA3-CTF:Gαolf + Ric8B	101.1	115.1	-14	9.124	3	3	2.17	54
No Receptor:Gαq vs. ADGRA3-CTF:Gαi-PTXR	101.1	118.3	-17.22	9.124	3	3	2.669	54
No Receptor:Gαq vs. ADGRA3-CTF:Gαi-PTXR + PTX	101.1	114.9	-13.78	9.124	3	3	2.136	54
No Receptor:Gαq vs. ADGRA3-CTF:Gαq	101.1	127.7	-26.56	9.124	3	3	4.116	54
No Receptor:Gαq vs. ADGRA3-CTF:Gα12	101.1	125.2	-24.11	9.124	3	3	3.737	54
No Receptor:Gαq vs. ADGRA3-CTF:Gα13	101.1	130.8	-29.67	9.124	3	3	4.598	54
No Receptor:Gα12 vs. No Receptor:Gα13	115.6	124	-8.444	9.124	3	3	1.309	54
No Receptor:Gα12 vs. ADGRA3-FL:No Gα	115.6	116.6	-1	9.124	3	3	0.155	54
No Receptor:Gα12 vs. ADGRA3-FL:No Gα + Ric8B	115.6	122.3	-6.778	9.124	3	3	1.051	54
No Receptor:Gα12 vs. ADGRA3-FL:Gαs	115.6	115.3	0.2223	9.124	3	3	0.03446	54
No Receptor:Gα12 vs. ADGRA3-FL:Gαolf + Ric8B	115.6	108.7	6.889	9.124	3	3	1.068	54
No Receptor:Gα12 vs. ADGRA3-FL:Gαi-PTXR	115.6	133.8	-18.22	9.124	3	3	2.824	54
No Receptor:Gα12 vs. ADGRA3-FL:Gαi-PTXR + PTX	115.6	112.3	3.222	9.124	3	3	0.4994	54
No Receptor:Gα12 vs. ADGRA3-FL:Gαq	115.6	102	13.56	9.124	3	3	2.101	54
No Receptor:Gα12 vs. ADGRA3-FL:Gα12	115.6	116.4	-0.8889	9.124	3	3	0.1378	54
No Receptor:Gα12 vs. ADGRA3-FL:Gα13	115.6	109.7	5.889	9.124	3	3	0.9128	54
No Receptor:Gα12 vs. ADGRA3-CTF:No Gα	115.6	113.6	2	9.124	3	3	0.31	54
No Receptor:Gα12 vs. ADGRA3-CTF:No Gα + Ric8B	115.6	119.3	-3.778	9.124	3	3	0.5855	54
No Receptor:Gα12 vs. ADGRA3-CTF:Gαs	115.6	119.4	-3.889	9.124	3	3	0.6028	54
No Receptor:Gα12 vs. ADGRA3-CTF:Gαolf + Ric8B	115.6	115.1	0.4445	9.124	3	3	0.0689	54
No Receptor:Gα12 vs. ADGRA3-CTF:Gαi-PTXR	115.6	118.3	-2.778	9.124	3	3	0.4305	54
No Receptor:Gα12 vs. ADGRA3-CTF:Gαi-PTXR + PTX	115.6	114.9	0.6667	9.124	3	3	0.1033	54
No Receptor:Gα12 vs. ADGRA3-CTF:Gαq	115.6	127.7	-12.11	9.124	3	3	1.877	54
No Receptor:Gα12 vs. ADGRA3-CTF:Gα12	115.6	125.2	-9.667	9.124	3	3	1.498	54
No Receptor:Gα12 vs. ADGRA3-CTF:Gα13	115.6	130.8	-15.22	9.124	3	3	2.359	54
No Receptor:Gα13 vs. ADGRA3-FL:No Gα	124	116.6	7.444	9.124	3	3	1.154	54
No Receptor:Gα13 vs. ADGRA3-FL:No Gα + Ric8B	124	122.3	1.667	9.124	3	3	0.2583	54
No Receptor:Gα13 vs. ADGRA3-FL:Gαs	124	115.3	8.667	9.124	3	3	1.343	54
No Receptor:Gα13 vs. ADGRA3-FL:Gαolf + Ric8B	124	108.7	15.33	9.124	3	3	2.377	54
No Receptor:Gα13 vs. ADGRA3-FL:Gαi-PTXR	124	133.8	-9.778	9.124	3	3	1.516	54
No Receptor:Gα13 vs. ADGRA3-FL:Gαi-PTXR + PTX	124	112.3	11.67	9.124	3	3	1.808	54
No Receptor:Gα13 vs. ADGRA3-FL:Gαq	124	102	22	9.124	3	3	3.41	54
No Receptor:Gα13 vs. ADGRA3-FL:Gα12	124	116.4	7.555	9.124	3	3	1.171	54
No Receptor:Gα13 vs. ADGRA3-FL:Gα13	124	109.7	14.33	9.124	3	3	2.222	54
No Receptor:Gα13 vs. ADGRA3-CTF:No Gα	124	113.6	10.44	9.124	3	3	1.619	54
No Receptor:Gα13 vs. ADGRA3-CTF:No Gα + Ric8B	124	119.3	4.667	9.124	3	3	0.7233	54
No Receptor:Gα13 vs. ADGRA3-CTF:Gαs	124	119.4	4.555	9.124	3	3	0.7061	54
No Receptor:Gα13 vs. ADGRA3-CTF:Gαolf + Ric8B	124	115.1	8.889	9.124	3	3	1.378	54
No Receptor:Gα13 vs. ADGRA3-CTF:Gαi-PTXR	124	118.3	5.667	9.124	3	3	0.8783	54
No Receptor:Gα13 vs. ADGRA3-CTF:Gαi-PTXR + PTX	124	114.9	9.111	9.124	3	3	1.412	54
No Receptor:Gα13 vs. ADGRA3-CTF:Gαq	124	127.7	-3.667	9.124	3	3	0.5683	54
No Receptor:Gα13 vs. ADGRA3-CTF:Gα12	124	125.2	-1.222	9.124	3	3	0.1894	54
No Receptor:Gα13 vs. ADGRA3-CTF:Gα13	124	130.8	-6.778	9.124	3	3	1.051	54
ADGRA3-FL:No Gα vs. ADGRA3-FL:No Gα + Ric8B	116.6	122.3	-5.778	9.124	3	3	0.8955	54
ADGRA3-FL:No Gα vs. ADGRA3-FL:Gαs	116.6	115.3	1.222	9.124	3	3	0.1895	54
ADGRA3-FL:No Gα vs. ADGRA3-FL:Gαolf + Ric8B	116.6	108.7	7.889	9.124	3	3	1.223	54
ADGRA3-FL:No Gα vs. ADGRA3-FL:Gαi-PTXR	116.6	133.8	-17.22	9.124	3	3	2.669	54
ADGRA3-FL:No Gα vs. ADGRA3-FL:Gαi-PTXR + PTX	116.6	112.3	4.222	9.124	3	3	0.6544	54
ADGRA3-FL:No Gα vs. ADGRA3-FL:Gαq	116.6	102	14.56	9.124	3	3	2.256	54
ADGRA3-FL:No Gα vs. ADGRA3-FL:Gα12	116.6	116.4	0.1111	9.124	3	3	0.01722	54
ADGRA3-FL:No Gα vs. ADGRA3-FL:Gα13	116.6	109.7	6.889	9.124	3	3	1.068	54
ADGRA3-FL:No Gα vs. ADGRA3-CTF:No Gα	116.6	113.6	3	9.124	3	3	0.465	54
ADGRA3-FL:No Gα vs. ADGRA3-CTF:No Gα + Ric8B	116.6	119.3	-2.778	9.124	3	3	0.4305	54
ADGRA3-FL:No Gα vs. ADGRA3-CTF:Gαs	116.6	119.4	-2.889	9.124	3	3	0.4478	54
ADGRA3-FL:No Gα vs. ADGRA3-CTF:Gαolf + Ric8B	116.6	115.1	1.445	9.124	3	3	0.2239	54
ADGRA3-FL:No Gα vs. ADGRA3-CTF:Gαi-PTXR	116.6	118.3	-1.778	9.124	3	3	0.2755	54
ADGRA3-FL:No Gα vs. ADGRA3-CTF:Gαi-PTXR + PTX	116.6	114.9	1.667	9.124	3	3	0.2583	54
ADGRA3-FL:No Gα vs. ADGRA3-CTF:Gαq	116.6	127.7	-11.11	9.124	3	3	1.722	54
ADGRA3-FL:No Gα vs. ADGRA3-CTF:Gα12	116.6	125.2	-8.667	9.124	3	3	1.343	54
ADGRA3-FL:No Gα vs. ADGRA3-CTF:Gα13	116.6	130.8	-14.22	9.124	3	3	2.204	54
ADGRA3-FL:No Gα + Ric8B vs. ADGRA3-FL:Gαs	122.3	115.3	7	9.124	3	3	1.085	54
ADGRA3-FL:No Gα + Ric8B vs. ADGRA3-FL:Gαolf + Ric8B	122.3	108.7	13.67	9.124	3	3	2.118	54
ADGRA3-FL:No Gα + Ric8B vs. ADGRA3-FL:Gαi-PTXR	122.3	133.8	-11.44	9.124	3	3	1.774	54
ADGRA3-FL:No Gα + Ric8B vs. ADGRA3-FL:Gαi-PTXR + PTX	122.3	112.3	10	9.124	3	3	1.55	54
ADGRA3-FL:No Gα + Ric8B vs. ADGRA3-FL:Gαq	122.3	102	20.33	9.124	3	3	3.152	54
ADGRA3-FL:No Gα + Ric8B vs. ADGRA3-FL:Gα12	122.3	116.4	5.889	9.124	3	3	0.9127	54
ADGRA3-FL:No Gα + Ric8B vs. ADGRA3-FL:Gα13	122.3	109.7	12.67	9.124	3	3	1.963	54
ADGRA3-FL:No Gα + Ric8B vs. ADGRA3-CTF:No Gα	122.3	113.6	8.778	9.124	3	3	1.361	54
ADGRA3-FL:No Gα + Ric8B vs. ADGRA3-CTF:No Gα + Ric8B	122.3	119.3	3	9.124	3	3	0.465	54
ADGRA3-FL:No Gα + Ric8B vs. ADGRA3-CTF:Gαs	122.3	119.4	2.889	9.124	3	3	0.4478	54
ADGRA3-FL:No Gα + Ric8B vs. ADGRA3-CTF:Gαolf + Ric8B	122.3	115.1	7.222	9.124	3	3	1.119	54
ADGRA3-FL:No Gα + Ric8B vs. ADGRA3-CTF:Gαi-PTXR	122.3	118.3	4	9.124	3	3	0.62	54
ADGRA3-FL:No Gα + Ric8B vs. ADGRA3-CTF:Gαi-PTXR + PTX	122.3	114.9	7.444	9.124	3	3	1.154	54
ADGRA3-FL:No Gα + Ric8B vs. ADGRA3-CTF:Gαq	122.3	127.7	-5.333	9.124	3	3	0.8267	54
ADGRA3-FL:No Gα + Ric8B vs. ADGRA3-CTF:Gα12	122.3	125.2	-2.889	9.124	3	3	0.4478	54
ADGRA3-FL:No Gα + Ric8B vs. ADGRA3-CTF:Gα13	122.3	130.8	-8.445	9.124	3	3	1.309	54
ADGRA3-FL:Gαs vs. ADGRA3-FL:Gαolf + Ric8B	115.3	108.7	6.667	9.124	3	3	1.033	54
ADGRA3-FL:Gαs vs. ADGRA3-FL:Gαi-PTXR	115.3	133.8	-18.44	9.124	3	3	2.859	54
ADGRA3-FL:Gαs vs. ADGRA3-FL:Gαi-PTXR + PTX	115.3	112.3	3	9.124	3	3	0.465	54
ADGRA3-FL:Gαs vs. ADGRA3-FL:Gαq	115.3	102	13.33	9.124	3	3	2.067	54
ADGRA3-FL:Gαs vs. ADGRA3-FL:Gα12	115.3	116.4	-1.111	9.124	3	3	0.1722	54
ADGRA3-FL:Gαs vs. ADGRA3-FL:Gα13	115.3	109.7	5.667	9.124	3	3	0.8783	54
ADGRA3-FL:Gαs vs. ADGRA3-CTF:No Gα	115.3	113.6	1.778	9.124	3	3	0.2755	54
ADGRA3-FL:Gαs vs. ADGRA3-CTF:No Gα + Ric8B	115.3	119.3	-4	9.124	3	3	0.62	54
ADGRA3-FL:Gαs vs. ADGRA3-CTF:Gαs	115.3	119.4	-4.111	9.124	3	3	0.6372	54
ADGRA3-FL:Gαs vs. ADGRA3-CTF:Gαolf + Ric8B	115.3	115.1	0.2222	9.124	3	3	0.03444	54
ADGRA3-FL:Gαs vs. ADGRA3-CTF:Gαi-PTXR	115.3	118.3	-3	9.124	3	3	0.465	54
ADGRA3-FL:Gαs vs. ADGRA3-CTF:Gαi-PTXR + PTX	115.3	114.9	0.4444	9.124	3	3	0.06888	54
ADGRA3-FL:Gαs vs. ADGRA3-CTF:Gαq	115.3	127.7	-12.33	9.124	3	3	1.912	54
ADGRA3-FL:Gαs vs. ADGRA3-CTF:Gα12	115.3	125.2	-9.889	9.124	3	3	1.533	54
ADGRA3-FL:Gαs vs. ADGRA3-CTF:Gα13	115.3	130.8	-15.44	9.124	3	3	2.394	54
ADGRA3-FL:Gαolf + Ric8B vs. ADGRA3-FL:Gαi-PTXR	108.7	133.8	-25.11	9.124	3	3	3.892	54
ADGRA3-FL:Gαolf + Ric8B vs. ADGRA3-FL:Gαi-PTXR + PTX	108.7	112.3	-3.667	9.124	3	3	0.5683	54
ADGRA3-FL:Gαolf + Ric8B vs. ADGRA3-FL:Gαq	108.7	102	6.667	9.124	3	3	1.033	54
ADGRA3-FL:Gαolf + Ric8B vs. ADGRA3-FL:Gα12	108.7	116.4	-7.778	9.124	3	3	1.206	54
ADGRA3-FL:Gαolf + Ric8B vs. ADGRA3-FL:Gα13	108.7	109.7	-1	9.124	3	3	0.155	54
ADGRA3-FL:Gαolf + Ric8B vs. ADGRA3-CTF:No Gα	108.7	113.6	-4.889	9.124	3	3	0.7578	54
ADGRA3-FL:Gαolf + Ric8B vs. ADGRA3-CTF:No Gα + Ric8B	108.7	119.3	-10.67	9.124	3	3	1.653	54
ADGRA3-FL:Gαolf + Ric8B vs. ADGRA3-CTF:Gαs	108.7	119.4	-10.78	9.124	3	3	1.671	54
ADGRA3-FL:Gαolf + Ric8B vs. ADGRA3-CTF:Gαolf + Ric8B	108.7	115.1	-6.444	9.124	3	3	0.9989	54
ADGRA3-FL:Gαolf + Ric8B vs. ADGRA3-CTF:Gαi-PTXR	108.7	118.3	-9.667	9.124	3	3	1.498	54
ADGRA3-FL:Gαolf + Ric8B vs. ADGRA3-CTF:Gαi-PTXR + PTX	108.7	114.9	-6.222	9.124	3	3	0.9644	54
ADGRA3-FL:Gαolf + Ric8B vs. ADGRA3-CTF:Gαq	108.7	127.7	-19	9.124	3	3	2.945	54
ADGRA3-FL:Gαolf + Ric8B vs. ADGRA3-CTF:Gα12	108.7	125.2	-16.56	9.124	3	3	2.566	54
ADGRA3-FL:Gαolf + Ric8B vs. ADGRA3-CTF:Gα13	108.7	130.8	-22.11	9.124	3	3	3.427	54
ADGRA3-FL:Gαi-PTXR vs. ADGRA3-FL:Gαi-PTXR + PTX	133.8	112.3	21.44	9.124	3	3	3.324	54
ADGRA3-FL:Gαi-PTXR vs. ADGRA3-FL:Gαq	133.8	102	31.78	9.124	3	3	4.925	54
ADGRA3-FL:Gαi-PTXR vs. ADGRA3-FL:Gα12	133.8	116.4	17.33	9.124	3	3	2.687	54
ADGRA3-FL:Gαi-PTXR vs. ADGRA3-FL:Gα13	133.8	109.7	24.11	9.124	3	3	3.737	54
ADGRA3-FL:Gαi-PTXR vs. ADGRA3-CTF:No Gα	133.8	113.6	20.22	9.124	3	3	3.134	54
ADGRA3-FL:Gαi-PTXR vs. ADGRA3-CTF:No Gα + Ric8B	133.8	119.3	14.44	9.124	3	3	2.239	54
ADGRA3-FL:Gαi-PTXR vs. ADGRA3-CTF:Gαs	133.8	119.4	14.33	9.124	3	3	2.222	54
ADGRA3-FL:Gαi-PTXR vs. ADGRA3-CTF:Gαolf + Ric8B	133.8	115.1	18.67	9.124	3	3	2.893	54
ADGRA3-FL:Gαi-PTXR vs. ADGRA3-CTF:Gαi-PTXR	133.8	118.3	15.44	9.124	3	3	2.394	54
ADGRA3-FL:Gαi-PTXR vs. ADGRA3-CTF:Gαi-PTXR + PTX	133.8	114.9	18.89	9.124	3	3	2.928	54
ADGRA3-FL:Gαi-PTXR vs. ADGRA3-CTF:Gαq	133.8	127.7	6.111	9.124	3	3	0.9472	54
ADGRA3-FL:Gαi-PTXR vs. ADGRA3-CTF:Gα12	133.8	125.2	8.556	9.124	3	3	1.326	54
ADGRA3-FL:Gαi-PTXR vs. ADGRA3-CTF:Gα13	133.8	130.8	3	9.124	3	3	0.465	54
ADGRA3-FL:Gαi-PTXR + PTX vs. ADGRA3-FL:Gαq	112.3	102	10.33	9.124	3	3	1.602	54
ADGRA3-FL:Gαi-PTXR + PTX vs. ADGRA3-FL:Gα12	112.3	116.4	-4.111	9.124	3	3	0.6372	54
ADGRA3-FL:Gαi-PTXR + PTX vs. ADGRA3-FL:Gα13	112.3	109.7	2.667	9.124	3	3	0.4133	54
ADGRA3-FL:Gαi-PTXR + PTX vs. ADGRA3-CTF:No Gα	112.3	113.6	-1.222	9.124	3	3	0.1895	54
ADGRA3-FL:Gαi-PTXR + PTX vs. ADGRA3-CTF:No Gα + Ric8B	112.3	119.3	-7	9.124	3	3	1.085	54
ADGRA3-FL:Gαi-PTXR + PTX vs. ADGRA3-CTF:Gαs	112.3	119.4	-7.111	9.124	3	3	1.102	54
ADGRA3-FL:Gαi-PTXR + PTX vs. ADGRA3-CTF:Gαolf + Ric8B	112.3	115.1	-2.778	9.124	3	3	0.4306	54
ADGRA3-FL:Gαi-PTXR + PTX vs. ADGRA3-CTF:Gαi-PTXR	112.3	118.3	-6	9.124	3	3	0.93	54
ADGRA3-FL:Gαi-PTXR + PTX vs. ADGRA3-CTF:Gαi-PTXR + PTX	112.3	114.9	-2.556	9.124	3	3	0.3961	54
ADGRA3-FL:Gαi-PTXR + PTX vs. ADGRA3-CTF:Gαq	112.3	127.7	-15.33	9.124	3	3	2.377	54
ADGRA3-FL:Gαi-PTXR + PTX vs. ADGRA3-CTF:Gα12	112.3	125.2	-12.89	9.124	3	3	1.998	54
ADGRA3-FL:Gαi-PTXR + PTX vs. ADGRA3-CTF:Gα13	112.3	130.8	-18.44	9.124	3	3	2.859	54
ADGRA3-FL:Gαq vs. ADGRA3-FL:Gα12	102	116.4	-14.44	9.124	3	3	2.239	54
ADGRA3-FL:Gαq vs. ADGRA3-FL:Gα13	102	109.7	-7.667	9.124	3	3	1.188	54
ADGRA3-FL:Gαq vs. ADGRA3-CTF:No Gα	102	113.6	-11.56	9.124	3	3	1.791	54
ADGRA3-FL:Gαq vs. ADGRA3-CTF:No Gα + Ric8B	102	119.3	-17.33	9.124	3	3	2.687	54
ADGRA3-FL:Gαq vs. ADGRA3-CTF:Gαs	102	119.4	-17.44	9.124	3	3	2.704	54
ADGRA3-FL:Gαq vs. ADGRA3-CTF:Gαolf + Ric8B	102	115.1	-13.11	9.124	3	3	2.032	54
ADGRA3-FL:Gαq vs. ADGRA3-CTF:Gαi-PTXR	102	118.3	-16.33	9.124	3	3	2.532	54
ADGRA3-FL:Gαq vs. ADGRA3-CTF:Gαi-PTXR + PTX	102	114.9	-12.89	9.124	3	3	1.998	54
ADGRA3-FL:Gαq vs. ADGRA3-CTF:Gαq	102	127.7	-25.67	9.124	3	3	3.978	54
ADGRA3-FL:Gαq vs. ADGRA3-CTF:Gα12	102	125.2	-23.22	9.124	3	3	3.599	54
ADGRA3-FL:Gαq vs. ADGRA3-CTF:Gα13	102	130.8	-28.78	9.124	3	3	4.46	54
ADGRA3-FL:Gα12 vs. ADGRA3-FL:Gα13	116.4	109.7	6.778	9.124	3	3	1.051	54
ADGRA3-FL:Gα12 vs. ADGRA3-CTF:No Gα	116.4	113.6	2.889	9.124	3	3	0.4478	54
ADGRA3-FL:Gα12 vs. ADGRA3-CTF:No Gα + Ric8B	116.4	119.3	-2.889	9.124	3	3	0.4478	54
ADGRA3-FL:Gα12 vs. ADGRA3-CTF:Gαs	116.4	119.4	-3	9.124	3	3	0.465	54
ADGRA3-FL:Gα12 vs. ADGRA3-CTF:Gαolf + Ric8B	116.4	115.1	1.333	9.124	3	3	0.2067	54
ADGRA3-FL:Gα12 vs. ADGRA3-CTF:Gαi-PTXR	116.4	118.3	-1.889	9.124	3	3	0.2928	54
ADGRA3-FL:Gα12 vs. ADGRA3-CTF:Gαi-PTXR + PTX	116.4	114.9	1.556	9.124	3	3	0.2411	54
ADGRA3-FL:Gα12 vs. ADGRA3-CTF:Gαq	116.4	127.7	-11.22	9.124	3	3	1.739	54
ADGRA3-FL:Gα12 vs. ADGRA3-CTF:Gα12	116.4	125.2	-8.778	9.124	3	3	1.361	54
ADGRA3-FL:Gα12 vs. ADGRA3-CTF:Gα13	116.4	130.8	-14.33	9.124	3	3	2.222	54
ADGRA3-FL:Gα13 vs. ADGRA3-CTF:No Gα	109.7	113.6	-3.889	9.124	3	3	0.6028	54
ADGRA3-FL:Gα13 vs. ADGRA3-CTF:No Gα + Ric8B	109.7	119.3	-9.667	9.124	3	3	1.498	54
ADGRA3-FL:Gα13 vs. ADGRA3-CTF:Gαs	109.7	119.4	-9.778	9.124	3	3	1.516	54
ADGRA3-FL:Gα13 vs. ADGRA3-CTF:Gαolf + Ric8B	109.7	115.1	-5.444	9.124	3	3	0.8439	54
ADGRA3-FL:Gα13 vs. ADGRA3-CTF:Gαi-PTXR	109.7	118.3	-8.667	9.124	3	3	1.343	54
ADGRA3-FL:Gα13 vs. ADGRA3-CTF:Gαi-PTXR + PTX	109.7	114.9	-5.222	9.124	3	3	0.8094	54
ADGRA3-FL:Gα13 vs. ADGRA3-CTF:Gαq	109.7	127.7	-18	9.124	3	3	2.79	54
ADGRA3-FL:Gα13 vs. ADGRA3-CTF:Gα12	109.7	125.2	-15.56	9.124	3	3	2.411	54
ADGRA3-FL:Gα13 vs. ADGRA3-CTF:Gα13	109.7	130.8	-21.11	9.124	3	3	3.272	54
ADGRA3-CTF:No Gα vs. ADGRA3-CTF:No Gα + Ric8B	113.6	119.3	-5.778	9.124	3	3	0.8955	54
ADGRA3-CTF:No Gα vs. ADGRA3-CTF:Gαs	113.6	119.4	-5.889	9.124	3	3	0.9128	54
ADGRA3-CTF:No Gα vs. ADGRA3-CTF:Gαolf + Ric8B	113.6	115.1	-1.555	9.124	3	3	0.2411	54
ADGRA3-CTF:No Gα vs. ADGRA3-CTF:Gαi-PTXR	113.6	118.3	-4.778	9.124	3	3	0.7405	54
ADGRA3-CTF:No Gα vs. ADGRA3-CTF:Gαi-PTXR + PTX	113.6	114.9	-1.333	9.124	3	3	0.2067	54
ADGRA3-CTF:No Gα vs. ADGRA3-CTF:Gαq	113.6	127.7	-14.11	9.124	3	3	2.187	54
ADGRA3-CTF:No Gα vs. ADGRA3-CTF:Gα12	113.6	125.2	-11.67	9.124	3	3	1.808	54
ADGRA3-CTF:No Gα vs. ADGRA3-CTF:Gα13	113.6	130.8	-17.22	9.124	3	3	2.669	54
ADGRA3-CTF:No Gα + Ric8B vs. ADGRA3-CTF:Gαs	119.3	119.4	-0.1112	9.124	3	3	0.01724	54
ADGRA3-CTF:No Gα + Ric8B vs. ADGRA3-CTF:Gαolf + Ric8B	119.3	115.1	4.222	9.124	3	3	0.6544	54
ADGRA3-CTF:No Gα + Ric8B vs. ADGRA3-CTF:Gαi-PTXR	119.3	118.3	1	9.124	3	3	0.155	54
ADGRA3-CTF:No Gα + Ric8B vs. ADGRA3-CTF:Gαi-PTXR + PTX	119.3	114.9	4.444	9.124	3	3	0.6889	54
ADGRA3-CTF:No Gα + Ric8B vs. ADGRA3-CTF:Gαq	119.3	127.7	-8.333	9.124	3	3	1.292	54
ADGRA3-CTF:No Gα + Ric8B vs. ADGRA3-CTF:Gα12	119.3	125.2	-5.889	9.124	3	3	0.9128	54
ADGRA3-CTF:No Gα + Ric8B vs. ADGRA3-CTF:Gα13	119.3	130.8	-11.44	9.124	3	3	1.774	54
ADGRA3-CTF:Gαs vs. ADGRA3-CTF:Gαolf + Ric8B	119.4	115.1	4.333	9.124	3	3	0.6717	54
ADGRA3-CTF:Gαs vs. ADGRA3-CTF:Gαi-PTXR	119.4	118.3	1.111	9.124	3	3	0.1722	54
ADGRA3-CTF:Gαs vs. ADGRA3-CTF:Gαi-PTXR + PTX	119.4	114.9	4.556	9.124	3	3	0.7061	54
ADGRA3-CTF:Gαs vs. ADGRA3-CTF:Gαq	119.4	127.7	-8.222	9.124	3	3	1.274	54
ADGRA3-CTF:Gαs vs. ADGRA3-CTF:Gα12	119.4	125.2	-5.778	9.124	3	3	0.8955	54
ADGRA3-CTF:Gαs vs. ADGRA3-CTF:Gα13	119.4	130.8	-11.33	9.124	3	3	1.757	54
ADGRA3-CTF:Gαolf + Ric8B vs. ADGRA3-CTF:Gαi-PTXR	115.1	118.3	-3.222	9.124	3	3	0.4994	54
ADGRA3-CTF:Gαolf + Ric8B vs. ADGRA3-CTF:Gαi-PTXR + PTX	115.1	114.9	0.2222	9.124	3	3	0.03444	54
ADGRA3-CTF:Gαolf + Ric8B vs. ADGRA3-CTF:Gαq	115.1	127.7	-12.56	9.124	3	3	1.946	54
ADGRA3-CTF:Gαolf + Ric8B vs. ADGRA3-CTF:Gα12	115.1	125.2	-10.11	9.124	3	3	1.567	54
ADGRA3-CTF:Gαolf + Ric8B vs. ADGRA3-CTF:Gα13	115.1	130.8	-15.67	9.124	3	3	2.428	54
ADGRA3-CTF:Gαi-PTXR vs. ADGRA3-CTF:Gαi-PTXR + PTX	118.3	114.9	3.444	9.124	3	3	0.5339	54
ADGRA3-CTF:Gαi-PTXR vs. ADGRA3-CTF:Gαq	118.3	127.7	-9.333	9.124	3	3	1.447	54
ADGRA3-CTF:Gαi-PTXR vs. ADGRA3-CTF:Gα12	118.3	125.2	-6.889	9.124	3	3	1.068	54
ADGRA3-CTF:Gαi-PTXR vs. ADGRA3-CTF:Gα13	118.3	130.8	-12.44	9.124	3	3	1.929	54
ADGRA3-CTF:Gαi-PTXR + PTX vs. ADGRA3-CTF:Gαq	114.9	127.7	-12.78	9.124	3	3	1.981	54
ADGRA3-CTF:Gαi-PTXR + PTX vs. ADGRA3-CTF:Gα12	114.9	125.2	-10.33	9.124	3	3	1.602	54
ADGRA3-CTF:Gαi-PTXR + PTX vs. ADGRA3-CTF:Gα13	114.9	130.8	-15.89	9.124	3	3	2.463	54
ADGRA3-CTF:Gαq vs. ADGRA3-CTF:Gα12	127.7	125.2	2.445	9.124	3	3	0.3789	54
ADGRA3-CTF:Gαq vs. ADGRA3-CTF:Gα13	127.7	130.8	-3.111	9.124	3	3	0.4822	54
ADGRA3-CTF:Gα12 vs. ADGRA3-CTF:Gα13	125.2	130.8	-5.556	9.124	3	3	0.8611	54

## Sheet: Figure 2C
Figure 2B (NFkB)
Two-way ANOVA	Ordinary
Alpha	0.05
Source of Variation	% of total variation	P value	P value summary	Significant?
Interaction	3.725	0.9926	ns	No
Row Factor (receptor)	20.04	<0,0001	****	Yes
Column Factor (Gα)	37.01	<0,0001	****	Yes
ANOVA table	SS	DF	MS	F (DFn, DFd)	P value
Interaction	12491372	16	780711	F (16, 54) = 0,3205	P=0,9926
Row Factor	67213171	2	33606586	F (2, 54) = 13,80	P<0,0001
Column Factor	124121002	8	15515125	F (8, 54) = 6,369	P<0,0001
Residual	131540442	54	2435934
Number of families	1
Number of comparisons per family	351
Alpha	0.05
Tukey's multiple comparisons test	Mean Diff,	95,00% CI of diff,	Below threshold?	Summary	Adjusted P Value
No Receptor:No G? vs. No Receptor:No G? + Ric8B	-110.2	-5077 to 4856	No	ns	>0,9999
No Receptor:No G? vs. No Receptor:Ga-s	139.8	-4827 to 5106	No	ns	>0,9999
No Receptor:No G? vs. No Receptor:Ga-olf + Ric8B	515.3	-4451 to 5482	No	ns	>0,9999
No Receptor:No G? vs. No Receptor:Ga-i-PTXR	145.3	-4821 to 5112	No	ns	>0,9999
No Receptor:No G? vs. No Receptor:Ga-i-PTXR + PTX	1599	-3368 to 6566	No	ns	>0,9999
No Receptor:No G? vs. No Receptor:Ga-q	-565.4	-5532 to 4401	No	ns	>0,9999
No Receptor:No G? vs. No Receptor:Ga-12	-1291	-6257 to 3676	No	ns	>0,9999
No Receptor:No G? vs. No Receptor:Ga-13	-2528	-7495 to 2439	No	ns	0.9567
No Receptor:No G? vs. ADGRA3-FL:No G?	-1947	-6914 to 3019	No	ns	0.9983
No Receptor:No G? vs. ADGRA3-FL:No G? + Ric8B	-2857	-7824 to 2110	No	ns	0.8691
No Receptor:No G? vs. ADGRA3-FL:Ga-s	-1321	-6287 to 3646	No	ns	>0,9999
No Receptor:No G? vs. ADGRA3-FL:Ga-olf + Ric8B	-1765	-6732 to 3202	No	ns	0.9996
No Receptor:No G? vs. ADGRA3-FL:Ga-i-PTXR	-1296	-6263 to 3670	No	ns	>0,9999
No Receptor:No G? vs. ADGRA3-FL:Ga-i-PTXR + PTX	411.6	-4555 to 5378	No	ns	>0,9999
No Receptor:No G? vs. ADGRA3-FL:Ga-q	-2891	-7858 to 2075	No	ns	0.8563
No Receptor:No G? vs. ADGRA3-FL:Ga-12	-5056	-10023 to -89,37	Yes	*	0.0413
No Receptor:No G? vs. ADGRA3-FL:Ga-13	-3905	-8872 to 1061	No	ns	0.3346
No Receptor:No G? vs. ADGRA3-CTF:No G?	-2547	-7513 to 2420	No	ns	0.9534
No Receptor:No G? vs. ADGRA3-CTF:No G? + Ric8B	-1759	-6726 to 3208	No	ns	0.9997
No Receptor:No G? vs. ADGRA3-CTF:Ga-s	-1775	-6742 to 3192	No	ns	0.9996
No Receptor:No G? vs. ADGRA3-CTF:Ga-olf + Ric8B	-991.7	-5958 to 3975	No	ns	>0,9999
No Receptor:No G? vs. ADGRA3-CTF:Ga-i-PTXR	-1515	-6482 to 3451	No	ns	>0,9999
No Receptor:No G? vs. ADGRA3-CTF:Ga-i-PTXR + PTX	610.3	-4356 to 5577	No	ns	>0,9999
No Receptor:No G? vs. ADGRA3-CTF:Ga-q	-3054	-8021 to 1913	No	ns	0.7867
No Receptor:No G? vs. ADGRA3-CTF:Ga-12	-3366	-8333 to 1601	No	ns	0.6236
No Receptor:No G? vs. ADGRA3-CTF:Ga-13	-3662	-8629 to 1304	No	ns	0.4581
No Receptor:No G? + Ric8B vs. No Receptor:Ga-s	250	-4717 to 5217	No	ns	>0,9999
No Receptor:No G? + Ric8B vs. No Receptor:Ga-olf + Ric8B	625.6	-4341 to 5592	No	ns	>0,9999
No Receptor:No G? + Ric8B vs. No Receptor:Ga-i-PTXR	255.6	-4711 to 5222	No	ns	>0,9999
No Receptor:No G? + Ric8B vs. No Receptor:Ga-i-PTXR + PTX	1709	-3257 to 6676	No	ns	0.9998
No Receptor:No G? + Ric8B vs. No Receptor:Ga-q	-455.2	-5422 to 4511	No	ns	>0,9999
No Receptor:No G? + Ric8B vs. No Receptor:Ga-12	-1180	-6147 to 3786	No	ns	>0,9999
No Receptor:No G? + Ric8B vs. No Receptor:Ga-13	-2418	-7385 to 2549	No	ns	0.9729
No Receptor:No G? + Ric8B vs. ADGRA3-FL:No G?	-1837	-6804 to 3129	No	ns	0.9993
No Receptor:No G? + Ric8B vs. ADGRA3-FL:No G? + Ric8B	-2747	-7713 to 2220	No	ns	0.9055
No Receptor:No G? + Ric8B vs. ADGRA3-FL:Ga-s	-1211	-6177 to 3756	No	ns	>0,9999
No Receptor:No G? + Ric8B vs. ADGRA3-FL:Ga-olf + Ric8B	-1655	-6622 to 3312	No	ns	0.9999
No Receptor:No G? + Ric8B vs. ADGRA3-FL:Ga-i-PTXR	-1186	-6153 to 3781	No	ns	>0,9999
No Receptor:No G? + Ric8B vs. ADGRA3-FL:Ga-i-PTXR + PTX	521.8	-4445 to 5488	No	ns	>0,9999
No Receptor:No G? + Ric8B vs. ADGRA3-FL:Ga-q	-2781	-7748 to 2186	No	ns	0.8949
No Receptor:No G? + Ric8B vs. ADGRA3-FL:Ga-12	-4946	-9912 to 20,86	No	ns	0.0523
No Receptor:No G? + Ric8B vs. ADGRA3-FL:Ga-13	-3795	-8762 to 1172	No	ns	0.3884
No Receptor:No G? + Ric8B vs. ADGRA3-CTF:No G?	-2436	-7403 to 2530	No	ns	0.9706
No Receptor:No G? + Ric8B vs. ADGRA3-CTF:No G? + Ric8B	-1649	-6615 to 3318	No	ns	0.9999
No Receptor:No G? + Ric8B vs. ADGRA3-CTF:Ga-s	-1665	-6632 to 3302	No	ns	0.9999
No Receptor:No G? + Ric8B vs. ADGRA3-CTF:Ga-olf + Ric8B	-881.4	-5848 to 4085	No	ns	>0,9999
No Receptor:No G? + Ric8B vs. ADGRA3-CTF:Ga-i-PTXR	-1405	-6372 to 3562	No	ns	>0,9999
No Receptor:No G? + Ric8B vs. ADGRA3-CTF:Ga-i-PTXR + PTX	720.6	-4246 to 5687	No	ns	>0,9999
No Receptor:No G? + Ric8B vs. ADGRA3-CTF:Ga-q	-2944	-7911 to 2023	No	ns	0.8353
No Receptor:No G? + Ric8B vs. ADGRA3-CTF:Ga-12	-3256	-8222 to 1711	No	ns	0.6843
No Receptor:No G? + Ric8B vs. ADGRA3-CTF:Ga-13	-3552	-8519 to 1415	No	ns	0.5189
No Receptor:Ga-s vs. No Receptor:Ga-olf + Ric8B	375.6	-4591 to 5342	No	ns	>0,9999
No Receptor:Ga-s vs. No Receptor:Ga-i-PTXR	5.556	-4961 to 4972	No	ns	>0,9999
No Receptor:Ga-s vs. No Receptor:Ga-i-PTXR + PTX	1459	-3507 to 6426	No	ns	>0,9999
No Receptor:Ga-s vs. No Receptor:Ga-q	-705.2	-5672 to 4261	No	ns	>0,9999
No Receptor:Ga-s vs. No Receptor:Ga-12	-1430	-6397 to 3536	No	ns	>0,9999
No Receptor:Ga-s vs. No Receptor:Ga-13	-2668	-7635 to 2299	No	ns	0.9271
No Receptor:Ga-s vs. ADGRA3-FL:No G?	-2087	-7054 to 2879	No	ns	0.9956
No Receptor:Ga-s vs. ADGRA3-FL:No G? + Ric8B	-2997	-7963 to 1970	No	ns	0.8128
No Receptor:Ga-s vs. ADGRA3-FL:Ga-s	-1461	-6427 to 3506	No	ns	>0,9999
No Receptor:Ga-s vs. ADGRA3-FL:Ga-olf + Ric8B	-1905	-6872 to 3062	No	ns	0.9988
No Receptor:Ga-s vs. ADGRA3-FL:Ga-i-PTXR	-1436	-6403 to 3531	No	ns	>0,9999
No Receptor:Ga-s vs. ADGRA3-FL:Ga-i-PTXR + PTX	271.8	-4695 to 5238	No	ns	>0,9999
No Receptor:Ga-s vs. ADGRA3-FL:Ga-q	-3031	-7998 to 1936	No	ns	0.7974
No Receptor:Ga-s vs. ADGRA3-FL:Ga-12	-5196	-10162 to -229,1	Yes	*	0.0304
No Receptor:Ga-s vs. ADGRA3-FL:Ga-13	-4045	-9012 to 921,6	No	ns	0.2729
No Receptor:Ga-s vs. ADGRA3-CTF:No G?	-2686	-7653 to 2280	No	ns	0.9223
No Receptor:Ga-s vs. ADGRA3-CTF:No G? + Ric8B	-1899	-6865 to 3068	No	ns	0.9989
No Receptor:Ga-s vs. ADGRA3-CTF:Ga-s	-1915	-6882 to 3052	No	ns	0.9987
No Receptor:Ga-s vs. ADGRA3-CTF:Ga-olf + Ric8B	-1131	-6098 to 3835	No	ns	>0,9999
No Receptor:Ga-s vs. ADGRA3-CTF:Ga-i-PTXR	-1655	-6622 to 3312	No	ns	0.9999
No Receptor:Ga-s vs. ADGRA3-CTF:Ga-i-PTXR + PTX	470.6	-4496 to 5437	No	ns	>0,9999
No Receptor:Ga-s vs. ADGRA3-CTF:Ga-q	-3194	-8161 to 1773	No	ns	0.7172
No Receptor:Ga-s vs. ADGRA3-CTF:Ga-12	-3506	-8472 to 1461	No	ns	0.5448
No Receptor:Ga-s vs. ADGRA3-CTF:Ga-13	-3802	-8769 to 1165	No	ns	0.3848
No Receptor:Ga-olf + Ric8B vs. No Receptor:Ga-i-PTXR	-370	-5337 to 4597	No	ns	>0,9999
No Receptor:Ga-olf + Ric8B vs. No Receptor:Ga-i-PTXR + PTX	1084	-3883 to 6050	No	ns	>0,9999
No Receptor:Ga-olf + Ric8B vs. No Receptor:Ga-q	-1081	-6047 to 3886	No	ns	>0,9999
No Receptor:Ga-olf + Ric8B vs. No Receptor:Ga-12	-1806	-6773 to 3161	No	ns	0.9995
No Receptor:Ga-olf + Ric8B vs. No Receptor:Ga-13	-3043	-8010 to 1923	No	ns	0.7917
No Receptor:Ga-olf + Ric8B vs. ADGRA3-FL:No G?	-2463	-7429 to 2504	No	ns	0.967
No Receptor:Ga-olf + Ric8B vs. ADGRA3-FL:No G? + Ric8B	-3372	-8339 to 1594	No	ns	0.6201
No Receptor:Ga-olf + Ric8B vs. ADGRA3-FL:Ga-s	-1836	-6803 to 3131	No	ns	0.9993
No Receptor:Ga-olf + Ric8B vs. ADGRA3-FL:Ga-olf + Ric8B	-2280	-7247 to 2686	No	ns	0.9862
No Receptor:Ga-olf + Ric8B vs. ADGRA3-FL:Ga-i-PTXR	-1812	-6778 to 3155	No	ns	0.9994
No Receptor:Ga-olf + Ric8B vs. ADGRA3-FL:Ga-i-PTXR + PTX	-103.8	-5070 to 4863	No	ns	>0,9999
No Receptor:Ga-olf + Ric8B vs. ADGRA3-FL:Ga-q	-3407	-8373 to 1560	No	ns	0.6008
No Receptor:Ga-olf + Ric8B vs. ADGRA3-FL:Ga-12	-5571	-10538 to -604,7	Yes	*	0.0127
No Receptor:Ga-olf + Ric8B vs. ADGRA3-FL:Ga-13	-4421	-9387 to 546,1	No	ns	0.1463
No Receptor:Ga-olf + Ric8B vs. ADGRA3-CTF:No G?	-3062	-8029 to 1905	No	ns	0.7831
No Receptor:Ga-olf + Ric8B vs. ADGRA3-CTF:No G? + Ric8B	-2274	-7241 to 2692	No	ns	0.9866
No Receptor:Ga-olf + Ric8B vs. ADGRA3-CTF:Ga-s	-2290	-7257 to 2676	No	ns	0.9855
No Receptor:Ga-olf + Ric8B vs. ADGRA3-CTF:Ga-olf + Ric8B	-1507	-6474 to 3460	No	ns	>0,9999
No Receptor:Ga-olf + Ric8B vs. ADGRA3-CTF:Ga-i-PTXR	-2031	-6997 to 2936	No	ns	0.997
No Receptor:Ga-olf + Ric8B vs. ADGRA3-CTF:Ga-i-PTXR + PTX	95	-4872 to 5062	No	ns	>0,9999
No Receptor:Ga-olf + Ric8B vs. ADGRA3-CTF:Ga-q	-3569	-8536 to 1397	No	ns	0.5091
No Receptor:Ga-olf + Ric8B vs. ADGRA3-CTF:Ga-12	-3881	-8848 to 1085	No	ns	0.3459
No Receptor:Ga-olf + Ric8B vs. ADGRA3-CTF:Ga-13	-4178	-9144 to 789,1	No	ns	0.2217
No Receptor:Ga-i-PTXR vs. No Receptor:Ga-i-PTXR + PTX	1454	-3513 to 6420	No	ns	>0,9999
No Receptor:Ga-i-PTXR vs. No Receptor:Ga-q	-710.8	-5677 to 4256	No	ns	>0,9999
No Receptor:Ga-i-PTXR vs. No Receptor:Ga-12	-1436	-6403 to 3531	No	ns	>0,9999
No Receptor:Ga-i-PTXR vs. No Receptor:Ga-13	-2673	-7640 to 2293	No	ns	0.9257
No Receptor:Ga-i-PTXR vs. ADGRA3-FL:No G?	-2093	-7059 to 2874	No	ns	0.9954
No Receptor:Ga-i-PTXR vs. ADGRA3-FL:No G? + Ric8B	-3002	-7969 to 1964	No	ns	0.8104
No Receptor:Ga-i-PTXR vs. ADGRA3-FL:Ga-s	-1466	-6433 to 3501	No	ns	>0,9999
No Receptor:Ga-i-PTXR vs. ADGRA3-FL:Ga-olf + Ric8B	-1910	-6877 to 3056	No	ns	0.9987
No Receptor:Ga-i-PTXR vs. ADGRA3-FL:Ga-i-PTXR	-1442	-6408 to 3525	No	ns	>0,9999
No Receptor:Ga-i-PTXR vs. ADGRA3-FL:Ga-i-PTXR + PTX	266.2	-4700 to 5233	No	ns	>0,9999
No Receptor:Ga-i-PTXR vs. ADGRA3-FL:Ga-q	-3037	-8003 to 1930	No	ns	0.7949
No Receptor:Ga-i-PTXR vs. ADGRA3-FL:Ga-12	-5201	-10168 to -234,7	Yes	*	0.03
No Receptor:Ga-i-PTXR vs. ADGRA3-FL:Ga-13	-4051	-9017 to 916,1	No	ns	0.2706
No Receptor:Ga-i-PTXR vs. ADGRA3-CTF:No G?	-2692	-7659 to 2275	No	ns	0.9209
No Receptor:Ga-i-PTXR vs. ADGRA3-CTF:No G? + Ric8B	-1904	-6871 to 3062	No	ns	0.9988
No Receptor:Ga-i-PTXR vs. ADGRA3-CTF:Ga-s	-1920	-6887 to 3046	No	ns	0.9986
No Receptor:Ga-i-PTXR vs. ADGRA3-CTF:Ga-olf + Ric8B	-1137	-6104 to 3830	No	ns	>0,9999
No Receptor:Ga-i-PTXR vs. ADGRA3-CTF:Ga-i-PTXR	-1661	-6627 to 3306	No	ns	0.9999
No Receptor:Ga-i-PTXR vs. ADGRA3-CTF:Ga-i-PTXR + PTX	465	-4502 to 5432	No	ns	>0,9999
No Receptor:Ga-i-PTXR vs. ADGRA3-CTF:Ga-q	-3199	-8166 to 1767	No	ns	0.7143
No Receptor:Ga-i-PTXR vs. ADGRA3-CTF:Ga-12	-3511	-8478 to 1455	No	ns	0.5417
No Receptor:Ga-i-PTXR vs. ADGRA3-CTF:Ga-13	-3808	-8774 to 1159	No	ns	0.382
No Receptor:Ga-i-PTXR + PTX vs. No Receptor:Ga-q	-2164	-7131 to 2802	No	ns	0.9928
No Receptor:Ga-i-PTXR + PTX vs. No Receptor:Ga-12	-2890	-7856 to 2077	No	ns	0.8569
No Receptor:Ga-i-PTXR + PTX vs. No Receptor:Ga-13	-4127	-9094 to 839,5	No	ns	0.2403
No Receptor:Ga-i-PTXR + PTX vs. ADGRA3-FL:No G?	-3546	-8513 to 1420	No	ns	0.522
No Receptor:Ga-i-PTXR + PTX vs. ADGRA3-FL:No G? + Ric8B	-4456	-9423 to 510,7	No	ns	0.1372
No Receptor:Ga-i-PTXR + PTX vs. ADGRA3-FL:Ga-s	-2920	-7886 to 2047	No	ns	0.8451
No Receptor:Ga-i-PTXR + PTX vs. ADGRA3-FL:Ga-olf + Ric8B	-3364	-8331 to 1603	No	ns	0.6246
No Receptor:Ga-i-PTXR + PTX vs. ADGRA3-FL:Ga-i-PTXR	-2895	-7862 to 2071	No	ns	0.8547
No Receptor:Ga-i-PTXR + PTX vs. ADGRA3-FL:Ga-i-PTXR + PTX	-1187	-6154 to 3779	No	ns	>0,9999
No Receptor:Ga-i-PTXR + PTX vs. ADGRA3-FL:Ga-q	-4490	-9457 to 476,4	No	ns	0.1289
No Receptor:Ga-i-PTXR + PTX vs. ADGRA3-FL:Ga-12	-6655	-11622 to -1688	Yes	***	0.0008
No Receptor:Ga-i-PTXR + PTX vs. ADGRA3-FL:Ga-13	-5504	-10471 to -537,6	Yes	*	0.0149
No Receptor:Ga-i-PTXR + PTX vs. ADGRA3-CTF:No G?	-4146	-9112 to 821,1	No	ns	0.2334
No Receptor:Ga-i-PTXR + PTX vs. ADGRA3-CTF:No G? + Ric8B	-3358	-8325 to 1609	No	ns	0.628
No Receptor:Ga-i-PTXR + PTX vs. ADGRA3-CTF:Ga-s	-3374	-8341 to 1593	No	ns	0.619
No Receptor:Ga-i-PTXR + PTX vs. ADGRA3-CTF:Ga-olf + Ric8B	-2591	-7557 to 2376	No	ns	0.9447
No Receptor:Ga-i-PTXR + PTX vs. ADGRA3-CTF:Ga-i-PTXR	-3114	-8081 to 1852	No	ns	0.7577
No Receptor:Ga-i-PTXR + PTX vs. ADGRA3-CTF:Ga-i-PTXR + PTX	-988.7	-5955 to 3978	No	ns	>0,9999
No Receptor:Ga-i-PTXR + PTX vs. ADGRA3-CTF:Ga-q	-4653	-9620 to 313,5	No	ns	0.0946
No Receptor:Ga-i-PTXR + PTX vs. ADGRA3-CTF:Ga-12	-4965	-9932 to 1,637	No	ns	0.0502
No Receptor:Ga-i-PTXR + PTX vs. ADGRA3-CTF:Ga-13	-5261	-10228 to -294,6	Yes	*	0.0262
No Receptor:Ga-q vs. No Receptor:Ga-12	-725.1	-5692 to 4242	No	ns	>0,9999
No Receptor:Ga-q vs. No Receptor:Ga-13	-1963	-6929 to 3004	No	ns	0.9981
No Receptor:Ga-q vs. ADGRA3-FL:No G?	-1382	-6349 to 3585	No	ns	>0,9999
No Receptor:Ga-q vs. ADGRA3-FL:No G? + Ric8B	-2291	-7258 to 2675	No	ns	0.9854
No Receptor:Ga-q vs. ADGRA3-FL:Ga-s	-755.3	-5722 to 4211	No	ns	>0,9999
No Receptor:Ga-q vs. ADGRA3-FL:Ga-olf + Ric8B	-1200	-6166 to 3767	No	ns	>0,9999
No Receptor:Ga-q vs. ADGRA3-FL:Ga-i-PTXR	-730.8	-5697 to 4236	No	ns	>0,9999
No Receptor:Ga-q vs. ADGRA3-FL:Ga-i-PTXR + PTX	977	-3990 to 5944	No	ns	>0,9999
No Receptor:Ga-q vs. ADGRA3-FL:Ga-q	-2326	-7292 to 2641	No	ns	0.9826
No Receptor:Ga-q vs. ADGRA3-FL:Ga-12	-4491	-9457 to 476,1	No	ns	0.1288
No Receptor:Ga-q vs. ADGRA3-FL:Ga-13	-3340	-8306 to 1627	No	ns	0.6382
No Receptor:Ga-q vs. ADGRA3-CTF:No G?	-1981	-6948 to 2986	No	ns	0.9979
No Receptor:Ga-q vs. ADGRA3-CTF:No G? + Ric8B	-1194	-6160 to 3773	No	ns	>0,9999
No Receptor:Ga-q vs. ADGRA3-CTF:Ga-s	-1210	-6176 to 3757	No	ns	>0,9999
No Receptor:Ga-q vs. ADGRA3-CTF:Ga-olf + Ric8B	-426.2	-5393 to 4540	No	ns	>0,9999
No Receptor:Ga-q vs. ADGRA3-CTF:Ga-i-PTXR	-949.9	-5917 to 4017	No	ns	>0,9999
No Receptor:Ga-q vs. ADGRA3-CTF:Ga-i-PTXR + PTX	1176	-3791 to 6142	No	ns	>0,9999
No Receptor:Ga-q vs. ADGRA3-CTF:Ga-q	-2489	-7455 to 2478	No	ns	0.9631
No Receptor:Ga-q vs. ADGRA3-CTF:Ga-12	-2801	-7767 to 2166	No	ns	0.8886
No Receptor:Ga-q vs. ADGRA3-CTF:Ga-13	-3097	-8063 to 1870	No	ns	0.7664
No Receptor:Ga-12 vs. No Receptor:Ga-13	-1238	-6204 to 3729	No	ns	>0,9999
No Receptor:Ga-12 vs. ADGRA3-FL:No G?	-656.9	-5624 to 4310	No	ns	>0,9999
No Receptor:Ga-12 vs. ADGRA3-FL:No G? + Ric8B	-1566	-6533 to 3400	No	ns	>0,9999
No Receptor:Ga-12 vs. ADGRA3-FL:Ga-s	-30.22	-4997 to 4936	No	ns	>0,9999
No Receptor:Ga-12 vs. ADGRA3-FL:Ga-olf + Ric8B	-474.6	-5441 to 4492	No	ns	>0,9999
No Receptor:Ga-12 vs. ADGRA3-FL:Ga-i-PTXR	-5.666	-4972 to 4961	No	ns	>0,9999
No Receptor:Ga-12 vs. ADGRA3-FL:Ga-i-PTXR + PTX	1702	-3265 to 6669	No	ns	0.9998
No Receptor:Ga-12 vs. ADGRA3-FL:Ga-q	-1601	-6567 to 3366	No	ns	>0,9999
No Receptor:Ga-12 vs. ADGRA3-FL:Ga-12	-3765	-8732 to 1201	No	ns	0.4035
No Receptor:Ga-12 vs. ADGRA3-FL:Ga-13	-2615	-7581 to 2352	No	ns	0.9396
No Receptor:Ga-12 vs. ADGRA3-CTF:No G?	-1256	-6223 to 3711	No	ns	>0,9999
No Receptor:Ga-12 vs. ADGRA3-CTF:No G? + Ric8B	-468.4	-5435 to 4498	No	ns	>0,9999
No Receptor:Ga-12 vs. ADGRA3-CTF:Ga-s	-484.6	-5451 to 4482	No	ns	>0,9999
No Receptor:Ga-12 vs. ADGRA3-CTF:Ga-olf + Ric8B	298.9	-4668 to 5266	No	ns	>0,9999
No Receptor:Ga-12 vs. ADGRA3-CTF:Ga-i-PTXR	-224.8	-5191 to 4742	No	ns	>0,9999
No Receptor:Ga-12 vs. ADGRA3-CTF:Ga-i-PTXR + PTX	1901	-3066 to 6868	No	ns	0.9988
No Receptor:Ga-12 vs. ADGRA3-CTF:Ga-q	-1764	-6730 to 3203	No	ns	0.9996
No Receptor:Ga-12 vs. ADGRA3-CTF:Ga-12	-2075	-7042 to 2891	No	ns	0.9959
No Receptor:Ga-12 vs. ADGRA3-CTF:Ga-13	-2372	-7338 to 2595	No	ns	0.9782
No Receptor:Ga-13 vs. ADGRA3-FL:No G?	580.7	-4386 to 5547	No	ns	>0,9999
No Receptor:Ga-13 vs. ADGRA3-FL:No G? + Ric8B	-328.8	-5295 to 4638	No	ns	>0,9999
No Receptor:Ga-13 vs. ADGRA3-FL:Ga-s	1207	-3759 to 6174	No	ns	>0,9999
No Receptor:Ga-13 vs. ADGRA3-FL:Ga-olf + Ric8B	763	-4204 to 5730	No	ns	>0,9999
No Receptor:Ga-13 vs. ADGRA3-FL:Ga-i-PTXR	1232	-3735 to 6199	No	ns	>0,9999
No Receptor:Ga-13 vs. ADGRA3-FL:Ga-i-PTXR + PTX	2940	-2027 to 7906	No	ns	0.8371
No Receptor:Ga-13 vs. ADGRA3-FL:Ga-q	-363.1	-5330 to 4604	No	ns	>0,9999
No Receptor:Ga-13 vs. ADGRA3-FL:Ga-12	-2528	-7495 to 2439	No	ns	0.9567
No Receptor:Ga-13 vs. ADGRA3-FL:Ga-13	-1377	-6344 to 3590	No	ns	>0,9999
No Receptor:Ga-13 vs. ADGRA3-CTF:No G?	-18.45	-4985 to 4948	No	ns	>0,9999
No Receptor:Ga-13 vs. ADGRA3-CTF:No G? + Ric8B	769.1	-4198 to 5736	No	ns	>0,9999
No Receptor:Ga-13 vs. ADGRA3-CTF:Ga-s	753	-4214 to 5720	No	ns	>0,9999
No Receptor:Ga-13 vs. ADGRA3-CTF:Ga-olf + Ric8B	1536	-3430 to 6503	No	ns	>0,9999
No Receptor:Ga-13 vs. ADGRA3-CTF:Ga-i-PTXR	1013	-3954 to 5979	No	ns	>0,9999
No Receptor:Ga-13 vs. ADGRA3-CTF:Ga-i-PTXR + PTX	3138	-1828 to 8105	No	ns	0.7457
No Receptor:Ga-13 vs. ADGRA3-CTF:Ga-q	-526	-5493 to 4441	No	ns	>0,9999
No Receptor:Ga-13 vs. ADGRA3-CTF:Ga-12	-837.9	-5805 to 4129	No	ns	>0,9999
No Receptor:Ga-13 vs. ADGRA3-CTF:Ga-13	-1134	-6101 to 3833	No	ns	>0,9999
ADGRA3-FL:No G? vs. ADGRA3-FL:No G? + Ric8B	-909.4	-5876 to 4057	No	ns	>0,9999
ADGRA3-FL:No G? vs. ADGRA3-FL:Ga-s	626.7	-4340 to 5593	No	ns	>0,9999
ADGRA3-FL:No G? vs. ADGRA3-FL:Ga-olf + Ric8B	182.3	-4784 to 5149	No	ns	>0,9999
ADGRA3-FL:No G? vs. ADGRA3-FL:Ga-i-PTXR	651.2	-4315 to 5618	No	ns	>0,9999
ADGRA3-FL:No G? vs. ADGRA3-FL:Ga-i-PTXR + PTX	2359	-2608 to 7326	No	ns	0.9795
ADGRA3-FL:No G? vs. ADGRA3-FL:Ga-q	-943.8	-5910 to 4023	No	ns	>0,9999
ADGRA3-FL:No G? vs. ADGRA3-FL:Ga-12	-3109	-8075 to 1858	No	ns	0.7606
ADGRA3-FL:No G? vs. ADGRA3-FL:Ga-13	-1958	-6924 to 3009	No	ns	0.9982
ADGRA3-FL:No G? vs. ADGRA3-CTF:No G?	-599.1	-5566 to 4368	No	ns	>0,9999
ADGRA3-FL:No G? vs. ADGRA3-CTF:No G? + Ric8B	188.4	-4778 to 5155	No	ns	>0,9999
ADGRA3-FL:No G? vs. ADGRA3-CTF:Ga-s	172.3	-4794 to 5139	No	ns	>0,9999
ADGRA3-FL:No G? vs. ADGRA3-CTF:Ga-olf + Ric8B	955.8	-4011 to 5922	No	ns	>0,9999
ADGRA3-FL:No G? vs. ADGRA3-CTF:Ga-i-PTXR	432.1	-4535 to 5399	No	ns	>0,9999
ADGRA3-FL:No G? vs. ADGRA3-CTF:Ga-i-PTXR + PTX	2558	-2409 to 7524	No	ns	0.9513
ADGRA3-FL:No G? vs. ADGRA3-CTF:Ga-q	-1107	-6073 to 3860	No	ns	>0,9999
ADGRA3-FL:No G? vs. ADGRA3-CTF:Ga-12	-1419	-6385 to 3548	No	ns	>0,9999
ADGRA3-FL:No G? vs. ADGRA3-CTF:Ga-13	-1715	-6681 to 3252	No	ns	0.9998
ADGRA3-FL:No G? + Ric8B vs. ADGRA3-FL:Ga-s	1536	-3431 to 6503	No	ns	>0,9999
ADGRA3-FL:No G? + Ric8B vs. ADGRA3-FL:Ga-olf + Ric8B	1092	-3875 to 6058	No	ns	>0,9999
ADGRA3-FL:No G? + Ric8B vs. ADGRA3-FL:Ga-i-PTXR	1561	-3406 to 6527	No	ns	>0,9999
ADGRA3-FL:No G? + Ric8B vs. ADGRA3-FL:Ga-i-PTXR + PTX	3268	-1698 to 8235	No	ns	0.6775
ADGRA3-FL:No G? + Ric8B vs. ADGRA3-FL:Ga-q	-34.33	-5001 to 4932	No	ns	>0,9999
ADGRA3-FL:No G? + Ric8B vs. ADGRA3-FL:Ga-12	-2199	-7166 to 2768	No	ns	0.9912
ADGRA3-FL:No G? + Ric8B vs. ADGRA3-FL:Ga-13	-1048	-6015 to 3918	No	ns	>0,9999
ADGRA3-FL:No G? + Ric8B vs. ADGRA3-CTF:No G?	310.3	-4656 to 5277	No	ns	>0,9999
ADGRA3-FL:No G? + Ric8B vs. ADGRA3-CTF:No G? + Ric8B	1098	-3869 to 6065	No	ns	>0,9999
ADGRA3-FL:No G? + Ric8B vs. ADGRA3-CTF:Ga-s	1082	-3885 to 6048	No	ns	>0,9999
ADGRA3-FL:No G? + Ric8B vs. ADGRA3-CTF:Ga-olf + Ric8B	1865	-3101 to 6832	No	ns	0.9991
ADGRA3-FL:No G? + Ric8B vs. ADGRA3-CTF:Ga-i-PTXR	1342	-3625 to 6308	No	ns	>0,9999
ADGRA3-FL:No G? + Ric8B vs. ADGRA3-CTF:Ga-i-PTXR + PTX	3467	-1499 to 8434	No	ns	0.5666
ADGRA3-FL:No G? + Ric8B vs. ADGRA3-CTF:Ga-q	-197.2	-5164 to 4769	No	ns	>0,9999
ADGRA3-FL:No G? + Ric8B vs. ADGRA3-CTF:Ga-12	-509.1	-5476 to 4458	No	ns	>0,9999
ADGRA3-FL:No G? + Ric8B vs. ADGRA3-CTF:Ga-13	-805.3	-5772 to 4161	No	ns	>0,9999
ADGRA3-FL:Ga-s vs. ADGRA3-FL:Ga-olf + Ric8B	-444.3	-5411 to 4522	No	ns	>0,9999
ADGRA3-FL:Ga-s vs. ADGRA3-FL:Ga-i-PTXR	24.56	-4942 to 4991	No	ns	>0,9999
ADGRA3-FL:Ga-s vs. ADGRA3-FL:Ga-i-PTXR + PTX	1732	-3234 to 6699	No	ns	0.9997
ADGRA3-FL:Ga-s vs. ADGRA3-FL:Ga-q	-1570	-6537 to 3396	No	ns	>0,9999
ADGRA3-FL:Ga-s vs. ADGRA3-FL:Ga-12	-3735	-8702 to 1231	No	ns	0.4192
ADGRA3-FL:Ga-s vs. ADGRA3-FL:Ga-13	-2584	-7551 to 2382	No	ns	0.946
ADGRA3-FL:Ga-s vs. ADGRA3-CTF:No G?	-1226	-6192 to 3741	No	ns	>0,9999
ADGRA3-FL:Ga-s vs. ADGRA3-CTF:No G? + Ric8B	-438.2	-5405 to 4528	No	ns	>0,9999
ADGRA3-FL:Ga-s vs. ADGRA3-CTF:Ga-s	-454.3	-5421 to 4512	No	ns	>0,9999
ADGRA3-FL:Ga-s vs. ADGRA3-CTF:Ga-olf + Ric8B	329.1	-4638 to 5296	No	ns	>0,9999
ADGRA3-FL:Ga-s vs. ADGRA3-CTF:Ga-i-PTXR	-194.6	-5161 to 4772	No	ns	>0,9999
ADGRA3-FL:Ga-s vs. ADGRA3-CTF:Ga-i-PTXR + PTX	1931	-3036 to 6898	No	ns	0.9985
ADGRA3-FL:Ga-s vs. ADGRA3-CTF:Ga-q	-1733	-6700 to 3233	No	ns	0.9997
ADGRA3-FL:Ga-s vs. ADGRA3-CTF:Ga-12	-2045	-7012 to 2921	No	ns	0.9966
ADGRA3-FL:Ga-s vs. ADGRA3-CTF:Ga-13	-2341	-7308 to 2625	No	ns	0.9812
ADGRA3-FL:Ga-olf + Ric8B vs. ADGRA3-FL:Ga-i-PTXR	468.9	-4498 to 5436	No	ns	>0,9999
ADGRA3-FL:Ga-olf + Ric8B vs. ADGRA3-FL:Ga-i-PTXR + PTX	2177	-2790 to 7143	No	ns	0.9923
ADGRA3-FL:Ga-olf + Ric8B vs. ADGRA3-FL:Ga-q	-1126	-6093 to 3841	No	ns	>0,9999
ADGRA3-FL:Ga-olf + Ric8B vs. ADGRA3-FL:Ga-12	-3291	-8258 to 1676	No	ns	0.6652
ADGRA3-FL:Ga-olf + Ric8B vs. ADGRA3-FL:Ga-13	-2140	-7107 to 2827	No	ns	0.9938
ADGRA3-FL:Ga-olf + Ric8B vs. ADGRA3-CTF:No G?	-781.4	-5748 to 4185	No	ns	>0,9999
ADGRA3-FL:Ga-olf + Ric8B vs. ADGRA3-CTF:No G? + Ric8B	6.111	-4961 to 4973	No	ns	>0,9999
ADGRA3-FL:Ga-olf + Ric8B vs. ADGRA3-CTF:Ga-s	-10	-4977 to 4957	No	ns	>0,9999
ADGRA3-FL:Ga-olf + Ric8B vs. ADGRA3-CTF:Ga-olf + Ric8B	773.4	-4193 to 5740	No	ns	>0,9999
ADGRA3-FL:Ga-olf + Ric8B vs. ADGRA3-CTF:Ga-i-PTXR	249.8	-4717 to 5216	No	ns	>0,9999
ADGRA3-FL:Ga-olf + Ric8B vs. ADGRA3-CTF:Ga-i-PTXR + PTX	2375	-2591 to 7342	No	ns	0.9778
ADGRA3-FL:Ga-olf + Ric8B vs. ADGRA3-CTF:Ga-q	-1289	-6256 to 3678	No	ns	>0,9999
ADGRA3-FL:Ga-olf + Ric8B vs. ADGRA3-CTF:Ga-12	-1601	-6568 to 3366	No	ns	>0,9999
ADGRA3-FL:Ga-olf + Ric8B vs. ADGRA3-CTF:Ga-13	-1897	-6864 to 3070	No	ns	0.9989
ADGRA3-FL:Ga-i-PTXR vs. ADGRA3-FL:Ga-i-PTXR + PTX	1708	-3259 to 6674	No	ns	0.9998
ADGRA3-FL:Ga-i-PTXR vs. ADGRA3-FL:Ga-q	-1595	-6562 to 3372	No	ns	>0,9999
ADGRA3-FL:Ga-i-PTXR vs. ADGRA3-FL:Ga-12	-3760	-8726 to 1207	No	ns	0.4064
ADGRA3-FL:Ga-i-PTXR vs. ADGRA3-FL:Ga-13	-2609	-7576 to 2358	No	ns	0.9408
ADGRA3-FL:Ga-i-PTXR vs. ADGRA3-CTF:No G?	-1250	-6217 to 3716	No	ns	>0,9999
ADGRA3-FL:Ga-i-PTXR vs. ADGRA3-CTF:No G? + Ric8B	-462.8	-5429 to 4504	No	ns	>0,9999
ADGRA3-FL:Ga-i-PTXR vs. ADGRA3-CTF:Ga-s	-478.9	-5446 to 4488	No	ns	>0,9999
ADGRA3-FL:Ga-i-PTXR vs. ADGRA3-CTF:Ga-olf + Ric8B	304.6	-4662 to 5271	No	ns	>0,9999
ADGRA3-FL:Ga-i-PTXR vs. ADGRA3-CTF:Ga-i-PTXR	-219.1	-5186 to 4748	No	ns	>0,9999
ADGRA3-FL:Ga-i-PTXR vs. ADGRA3-CTF:Ga-i-PTXR + PTX	1907	-3060 to 6873	No	ns	0.9988
ADGRA3-FL:Ga-i-PTXR vs. ADGRA3-CTF:Ga-q	-1758	-6725 to 3209	No	ns	0.9997
ADGRA3-FL:Ga-i-PTXR vs. ADGRA3-CTF:Ga-12	-2070	-7036 to 2897	No	ns	0.996
ADGRA3-FL:Ga-i-PTXR vs. ADGRA3-CTF:Ga-13	-2366	-7333 to 2601	No	ns	0.9788
ADGRA3-FL:Ga-i-PTXR + PTX vs. ADGRA3-FL:Ga-q	-3303	-8269 to 1664	No	ns	0.6587
ADGRA3-FL:Ga-i-PTXR + PTX vs. ADGRA3-FL:Ga-12	-5468	-10434 to -500,9	Yes	*	0.0163
ADGRA3-FL:Ga-i-PTXR + PTX vs. ADGRA3-FL:Ga-13	-4317	-9283 to 649,9	No	ns	0.1756
ADGRA3-FL:Ga-i-PTXR + PTX vs. ADGRA3-CTF:No G?	-2958	-7925 to 2009	No	ns	0.8294
ADGRA3-FL:Ga-i-PTXR + PTX vs. ADGRA3-CTF:No G? + Ric8B	-2171	-7137 to 2796	No	ns	0.9925
ADGRA3-FL:Ga-i-PTXR + PTX vs. ADGRA3-CTF:Ga-s	-2187	-7153 to 2780	No	ns	0.9918
ADGRA3-FL:Ga-i-PTXR + PTX vs. ADGRA3-CTF:Ga-olf + Ric8B	-1403	-6370 to 3563	No	ns	>0,9999
ADGRA3-FL:Ga-i-PTXR + PTX vs. ADGRA3-CTF:Ga-i-PTXR	-1927	-6894 to 3040	No	ns	0.9986
ADGRA3-FL:Ga-i-PTXR + PTX vs. ADGRA3-CTF:Ga-i-PTXR + PTX	198.8	-4768 to 5165	No	ns	>0,9999
ADGRA3-FL:Ga-i-PTXR + PTX vs. ADGRA3-CTF:Ga-q	-3466	-8432 to 1501	No	ns	0.5674
ADGRA3-FL:Ga-i-PTXR + PTX vs. ADGRA3-CTF:Ga-12	-3778	-8744 to 1189	No	ns	0.3973
ADGRA3-FL:Ga-i-PTXR + PTX vs. ADGRA3-CTF:Ga-13	-4074	-9040 to 892,9	No	ns	0.2612
ADGRA3-FL:Ga-q vs. ADGRA3-FL:Ga-12	-2165	-7131 to 2802	No	ns	0.9928
ADGRA3-FL:Ga-q vs. ADGRA3-FL:Ga-13	-1014	-5981 to 3953	No	ns	>0,9999
ADGRA3-FL:Ga-q vs. ADGRA3-CTF:No G?	344.7	-4622 to 5311	No	ns	>0,9999
ADGRA3-FL:Ga-q vs. ADGRA3-CTF:No G? + Ric8B	1132	-3834 to 6099	No	ns	>0,9999
ADGRA3-FL:Ga-q vs. ADGRA3-CTF:Ga-s	1116	-3851 to 6083	No	ns	>0,9999
ADGRA3-FL:Ga-q vs. ADGRA3-CTF:Ga-olf + Ric8B	1900	-3067 to 6866	No	ns	0.9988
ADGRA3-FL:Ga-q vs. ADGRA3-CTF:Ga-i-PTXR	1376	-3591 to 6343	No	ns	>0,9999
ADGRA3-FL:Ga-q vs. ADGRA3-CTF:Ga-i-PTXR + PTX	3502	-1465 to 8468	No	ns	0.5472
ADGRA3-FL:Ga-q vs. ADGRA3-CTF:Ga-q	-162.9	-5130 to 4804	No	ns	>0,9999
ADGRA3-FL:Ga-q vs. ADGRA3-CTF:Ga-12	-474.8	-5441 to 4492	No	ns	>0,9999
ADGRA3-FL:Ga-q vs. ADGRA3-CTF:Ga-13	-771	-5738 to 4196	No	ns	>0,9999
ADGRA3-FL:Ga-12 vs. ADGRA3-FL:Ga-13	1151	-3816 to 6117	No	ns	>0,9999
ADGRA3-FL:Ga-12 vs. ADGRA3-CTF:No G?	2509	-2457 to 7476	No	ns	0.9598
ADGRA3-FL:Ga-12 vs. ADGRA3-CTF:No G? + Ric8B	3297	-1670 to 8264	No	ns	0.6619
ADGRA3-FL:Ga-12 vs. ADGRA3-CTF:Ga-s	3281	-1686 to 8248	No	ns	0.6707
ADGRA3-FL:Ga-12 vs. ADGRA3-CTF:Ga-olf + Ric8B	4064	-902,3 to 9031	No	ns	0.265
ADGRA3-FL:Ga-12 vs. ADGRA3-CTF:Ga-i-PTXR	3541	-1426 to 8507	No	ns	0.5252
ADGRA3-FL:Ga-12 vs. ADGRA3-CTF:Ga-i-PTXR + PTX	5666	699,7 to 10633	Yes	*	0.0101
ADGRA3-FL:Ga-12 vs. ADGRA3-CTF:Ga-q	2002	-2965 to 6969	No	ns	0.9975
ADGRA3-FL:Ga-12 vs. ADGRA3-CTF:Ga-12	1690	-3277 to 6657	No	ns	0.9998
ADGRA3-FL:Ga-12 vs. ADGRA3-CTF:Ga-13	1394	-3573 to 6360	No	ns	>0,9999
ADGRA3-FL:Ga-13 vs. ADGRA3-CTF:No G?	1359	-3608 to 6325	No	ns	>0,9999
ADGRA3-FL:Ga-13 vs. ADGRA3-CTF:No G? + Ric8B	2146	-2820 to 7113	No	ns	0.9936
ADGRA3-FL:Ga-13 vs. ADGRA3-CTF:Ga-s	2130	-2837 to 7097	No	ns	0.9942
ADGRA3-FL:Ga-13 vs. ADGRA3-CTF:Ga-olf + Ric8B	2914	-2053 to 7880	No	ns	0.8476
ADGRA3-FL:Ga-13 vs. ADGRA3-CTF:Ga-i-PTXR	2390	-2577 to 7357	No	ns	0.9762
ADGRA3-FL:Ga-13 vs. ADGRA3-CTF:Ga-i-PTXR + PTX	4516	-451,1 to 9482	No	ns	0.123
ADGRA3-FL:Ga-13 vs. ADGRA3-CTF:Ga-q	851.1	-4116 to 5818	No	ns	>0,9999
ADGRA3-FL:Ga-13 vs. ADGRA3-CTF:Ga-12	539.2	-4427 to 5506	No	ns	>0,9999
ADGRA3-FL:Ga-13 vs. ADGRA3-CTF:Ga-13	243	-4724 to 5210	No	ns	>0,9999
ADGRA3-CTF:No G? vs. ADGRA3-CTF:No G? + Ric8B	787.6	-4179 to 5754	No	ns	>0,9999
ADGRA3-CTF:No G? vs. ADGRA3-CTF:Ga-s	771.4	-4195 to 5738	No	ns	>0,9999
ADGRA3-CTF:No G? vs. ADGRA3-CTF:Ga-olf + Ric8B	1555	-3412 to 6522	No	ns	>0,9999
ADGRA3-CTF:No G? vs. ADGRA3-CTF:Ga-i-PTXR	1031	-3935 to 5998	No	ns	>0,9999
ADGRA3-CTF:No G? vs. ADGRA3-CTF:Ga-i-PTXR + PTX	3157	-1810 to 8124	No	ns	0.7364
ADGRA3-CTF:No G? vs. ADGRA3-CTF:Ga-q	-507.6	-5474 to 4459	No	ns	>0,9999
ADGRA3-CTF:No G? vs. ADGRA3-CTF:Ga-12	-819.4	-5786 to 4147	No	ns	>0,9999
ADGRA3-CTF:No G? vs. ADGRA3-CTF:Ga-13	-1116	-6082 to 3851	No	ns	>0,9999
ADGRA3-CTF:No G? + Ric8B vs. ADGRA3-CTF:Ga-s	-16.11	-4983 to 4951	No	ns	>0,9999
ADGRA3-CTF:No G? + Ric8B vs. ADGRA3-CTF:Ga-olf + Ric8B	767.3	-4199 to 5734	No	ns	>0,9999
ADGRA3-CTF:No G? + Ric8B vs. ADGRA3-CTF:Ga-i-PTXR	243.7	-4723 to 5210	No	ns	>0,9999
ADGRA3-CTF:No G? + Ric8B vs. ADGRA3-CTF:Ga-i-PTXR + PTX	2369	-2597 to 7336	No	ns	0.9784
ADGRA3-CTF:No G? + Ric8B vs. ADGRA3-CTF:Ga-q	-1295	-6262 to 3672	No	ns	>0,9999
ADGRA3-CTF:No G? + Ric8B vs. ADGRA3-CTF:Ga-12	-1607	-6574 to 3360	No	ns	>0,9999
ADGRA3-CTF:No G? + Ric8B vs. ADGRA3-CTF:Ga-13	-1903	-6870 to 3063	No	ns	0.9988
ADGRA3-CTF:Ga-s vs. ADGRA3-CTF:Ga-olf + Ric8B	783.4	-4183 to 5750	No	ns	>0,9999
ADGRA3-CTF:Ga-s vs. ADGRA3-CTF:Ga-i-PTXR	259.8	-4707 to 5226	No	ns	>0,9999
ADGRA3-CTF:Ga-s vs. ADGRA3-CTF:Ga-i-PTXR + PTX	2385	-2581 to 7352	No	ns	0.9767
ADGRA3-CTF:Ga-s vs. ADGRA3-CTF:Ga-q	-1279	-6246 to 3688	No	ns	>0,9999
ADGRA3-CTF:Ga-s vs. ADGRA3-CTF:Ga-12	-1591	-6558 to 3376	No	ns	>0,9999
ADGRA3-CTF:Ga-s vs. ADGRA3-CTF:Ga-13	-1887	-6854 to 3080	No	ns	0.999
ADGRA3-CTF:Ga-olf + Ric8B vs. ADGRA3-CTF:Ga-i-PTXR	-523.7	-5490 to 4443	No	ns	>0,9999
ADGRA3-CTF:Ga-olf + Ric8B vs. ADGRA3-CTF:Ga-i-PTXR + PTX	1602	-3365 to 6569	No	ns	>0,9999
ADGRA3-CTF:Ga-olf + Ric8B vs. ADGRA3-CTF:Ga-q	-2062	-7029 to 2904	No	ns	0.9962
ADGRA3-CTF:Ga-olf + Ric8B vs. ADGRA3-CTF:Ga-12	-2374	-7341 to 2592	No	ns	0.9779
ADGRA3-CTF:Ga-olf + Ric8B vs. ADGRA3-CTF:Ga-13	-2671	-7637 to 2296	No	ns	0.9264
ADGRA3-CTF:Ga-i-PTXR vs. ADGRA3-CTF:Ga-i-PTXR + PTX	2126	-2841 to 7092	No	ns	0.9943
ADGRA3-CTF:Ga-i-PTXR vs. ADGRA3-CTF:Ga-q	-1539	-6505 to 3428	No	ns	>0,9999
ADGRA3-CTF:Ga-i-PTXR vs. ADGRA3-CTF:Ga-12	-1851	-6817 to 3116	No	ns	0.9992
ADGRA3-CTF:Ga-i-PTXR vs. ADGRA3-CTF:Ga-13	-2147	-7114 to 2820	No	ns	0.9935
ADGRA3-CTF:Ga-i-PTXR + PTX vs. ADGRA3-CTF:Ga-q	-3664	-8631 to 1302	No	ns	0.4569
ADGRA3-CTF:Ga-i-PTXR + PTX vs. ADGRA3-CTF:Ga-12	-3976	-8943 to 990,3	No	ns	0.3023
ADGRA3-CTF:Ga-i-PTXR + PTX vs. ADGRA3-CTF:Ga-13	-4273	-9239 to 694,1	No	ns	0.1894
ADGRA3-CTF:Ga-q vs. ADGRA3-CTF:Ga-12	-311.9	-5279 to 4655	No	ns	>0,9999
ADGRA3-CTF:Ga-q vs. ADGRA3-CTF:Ga-13	-608.1	-5575 to 4359	No	ns	>0,9999
ADGRA3-CTF:Ga-12 vs. ADGRA3-CTF:Ga-13	-296.2	-5263 to 4670	No	ns	>0,9999
Test details	Mean 1	Mean 2	Mean Diff,	SE of diff,	N1	N2	q	DF
No Receptor:No G? vs. No Receptor:No G? + Ric8B	3220	3330	-110.2	1274	3	3	0.1223	54
No Receptor:No G? vs. No Receptor:Ga-s	3220	3080	139.8	1274	3	3	0.1551	54
No Receptor:No G? vs. No Receptor:Ga-olf + Ric8B	3220	2705	515.3	1274	3	3	0.5719	54
No Receptor:No G? vs. No Receptor:Ga-i-PTXR	3220	3075	145.3	1274	3	3	0.1613	54
No Receptor:No G? vs. No Receptor:Ga-i-PTXR + PTX	3220	1621	1599	1274	3	3	1.775	54
No Receptor:No G? vs. No Receptor:Ga-q	3220	3786	-565.4	1274	3	3	0.6275	54
No Receptor:No G? vs. No Receptor:Ga-12	3220	4511	-1291	1274	3	3	1.432	54
No Receptor:No G? vs. No Receptor:Ga-13	3220	5748	-2528	1274	3	3	2.806	54
No Receptor:No G? vs. ADGRA3-FL:No G?	3220	5168	-1947	1274	3	3	2.161	54
No Receptor:No G? vs. ADGRA3-FL:No G? + Ric8B	3220	6077	-2857	1274	3	3	3.17	54
No Receptor:No G? vs. ADGRA3-FL:Ga-s	3220	4541	-1321	1274	3	3	1.466	54
No Receptor:No G? vs. ADGRA3-FL:Ga-olf + Ric8B	3220	4985	-1765	1274	3	3	1.959	54
No Receptor:No G? vs. ADGRA3-FL:Ga-i-PTXR	3220	4516	-1296	1274	3	3	1.438	54
No Receptor:No G? vs. ADGRA3-FL:Ga-i-PTXR + PTX	3220	2809	411.6	1274	3	3	0.4567	54
No Receptor:No G? vs. ADGRA3-FL:Ga-q	3220	6111	-2891	1274	3	3	3.209	54
No Receptor:No G? vs. ADGRA3-FL:Ga-12	3220	8276	-5056	1274	3	3	5.611	54
No Receptor:No G? vs. ADGRA3-FL:Ga-13	3220	7125	-3905	1274	3	3	4.334	54
No Receptor:No G? vs. ADGRA3-CTF:No G?	3220	5767	-2547	1274	3	3	2.826	54
No Receptor:No G? vs. ADGRA3-CTF:No G? + Ric8B	3220	4979	-1759	1274	3	3	1.952	54
No Receptor:No G? vs. ADGRA3-CTF:Ga-s	3220	4995	-1775	1274	3	3	1.97	54
No Receptor:No G? vs. ADGRA3-CTF:Ga-olf + Ric8B	3220	4212	-991.7	1274	3	3	1.101	54
No Receptor:No G? vs. ADGRA3-CTF:Ga-i-PTXR	3220	4736	-1515	1274	3	3	1.682	54
No Receptor:No G? vs. ADGRA3-CTF:Ga-i-PTXR + PTX	3220	2610	610.3	1274	3	3	0.6773	54
No Receptor:No G? vs. ADGRA3-CTF:Ga-q	3220	6274	-3054	1274	3	3	3.389	54
No Receptor:No G? vs. ADGRA3-CTF:Ga-12	3220	6586	-3366	1274	3	3	3.735	54
No Receptor:No G? vs. ADGRA3-CTF:Ga-13	3220	6882	-3662	1274	3	3	4.064	54
No Receptor:No G? + Ric8B vs. No Receptor:Ga-s	3330	3080	250	1274	3	3	0.2774	54
No Receptor:No G? + Ric8B vs. No Receptor:Ga-olf + Ric8B	3330	2705	625.6	1274	3	3	0.6942	54
No Receptor:No G? + Ric8B vs. No Receptor:Ga-i-PTXR	3330	3075	255.6	1274	3	3	0.2836	54
No Receptor:No G? + Ric8B vs. No Receptor:Ga-i-PTXR + PTX	3330	1621	1709	1274	3	3	1.897	54
No Receptor:No G? + Ric8B vs. No Receptor:Ga-q	3330	3786	-455.2	1274	3	3	0.5052	54
No Receptor:No G? + Ric8B vs. No Receptor:Ga-12	3330	4511	-1180	1274	3	3	1.31	54
No Receptor:No G? + Ric8B vs. No Receptor:Ga-13	3330	5748	-2418	1274	3	3	2.683	54
No Receptor:No G? + Ric8B vs. ADGRA3-FL:No G?	3330	5168	-1837	1274	3	3	2.039	54
No Receptor:No G? + Ric8B vs. ADGRA3-FL:No G? + Ric8B	3330	6077	-2747	1274	3	3	3.048	54
No Receptor:No G? + Ric8B vs. ADGRA3-FL:Ga-s	3330	4541	-1211	1274	3	3	1.343	54
No Receptor:No G? + Ric8B vs. ADGRA3-FL:Ga-olf + Ric8B	3330	4985	-1655	1274	3	3	1.837	54
No Receptor:No G? + Ric8B vs. ADGRA3-FL:Ga-i-PTXR	3330	4516	-1186	1274	3	3	1.316	54
No Receptor:No G? + Ric8B vs. ADGRA3-FL:Ga-i-PTXR + PTX	3330	2809	521.8	1274	3	3	0.579	54
No Receptor:No G? + Ric8B vs. ADGRA3-FL:Ga-q	3330	6111	-2781	1274	3	3	3.086	54
No Receptor:No G? + Ric8B vs. ADGRA3-FL:Ga-12	3330	8276	-4946	1274	3	3	5.489	54
No Receptor:No G? + Ric8B vs. ADGRA3-FL:Ga-13	3330	7125	-3795	1274	3	3	4.212	54
No Receptor:No G? + Ric8B vs. ADGRA3-CTF:No G?	3330	5767	-2436	1274	3	3	2.704	54
No Receptor:No G? + Ric8B vs. ADGRA3-CTF:No G? + Ric8B	3330	4979	-1649	1274	3	3	1.83	54
No Receptor:No G? + Ric8B vs. ADGRA3-CTF:Ga-s	3330	4995	-1665	1274	3	3	1.848	54
No Receptor:No G? + Ric8B vs. ADGRA3-CTF:Ga-olf + Ric8B	3330	4212	-881.4	1274	3	3	0.9782	54
No Receptor:No G? + Ric8B vs. ADGRA3-CTF:Ga-i-PTXR	3330	4736	-1405	1274	3	3	1.559	54
No Receptor:No G? + Ric8B vs. ADGRA3-CTF:Ga-i-PTXR + PTX	3330	2610	720.6	1274	3	3	0.7996	54
No Receptor:No G? + Ric8B vs. ADGRA3-CTF:Ga-q	3330	6274	-2944	1274	3	3	3.267	54
No Receptor:No G? + Ric8B vs. ADGRA3-CTF:Ga-12	3330	6586	-3256	1274	3	3	3.613	54
No Receptor:No G? + Ric8B vs. ADGRA3-CTF:Ga-13	3330	6882	-3552	1274	3	3	3.942	54
No Receptor:Ga-s vs. No Receptor:Ga-olf + Ric8B	3080	2705	375.6	1274	3	3	0.4168	54
No Receptor:Ga-s vs. No Receptor:Ga-i-PTXR	3080	3075	5.556	1274	3	3	0.006166	54
No Receptor:Ga-s vs. No Receptor:Ga-i-PTXR + PTX	3080	1621	1459	1274	3	3	1.619	54
No Receptor:Ga-s vs. No Receptor:Ga-q	3080	3786	-705.2	1274	3	3	0.7826	54
No Receptor:Ga-s vs. No Receptor:Ga-12	3080	4511	-1430	1274	3	3	1.587	54
No Receptor:Ga-s vs. No Receptor:Ga-13	3080	5748	-2668	1274	3	3	2.961	54
No Receptor:Ga-s vs. ADGRA3-FL:No G?	3080	5168	-2087	1274	3	3	2.316	54
No Receptor:Ga-s vs. ADGRA3-FL:No G? + Ric8B	3080	6077	-2997	1274	3	3	3.326	54
No Receptor:Ga-s vs. ADGRA3-FL:Ga-s	3080	4541	-1461	1274	3	3	1.621	54
No Receptor:Ga-s vs. ADGRA3-FL:Ga-olf + Ric8B	3080	4985	-1905	1274	3	3	2.114	54
No Receptor:Ga-s vs. ADGRA3-FL:Ga-i-PTXR	3080	4516	-1436	1274	3	3	1.594	54
No Receptor:Ga-s vs. ADGRA3-FL:Ga-i-PTXR + PTX	3080	2809	271.8	1274	3	3	0.3016	54
No Receptor:Ga-s vs. ADGRA3-FL:Ga-q	3080	6111	-3031	1274	3	3	3.364	54
No Receptor:Ga-s vs. ADGRA3-FL:Ga-12	3080	8276	-5196	1274	3	3	5.766	54
No Receptor:Ga-s vs. ADGRA3-FL:Ga-13	3080	7125	-4045	1274	3	3	4.489	54
No Receptor:Ga-s vs. ADGRA3-CTF:No G?	3080	5767	-2686	1274	3	3	2.981	54
No Receptor:Ga-s vs. ADGRA3-CTF:No G? + Ric8B	3080	4979	-1899	1274	3	3	2.107	54
No Receptor:Ga-s vs. ADGRA3-CTF:Ga-s	3080	4995	-1915	1274	3	3	2.125	54
No Receptor:Ga-s vs. ADGRA3-CTF:Ga-olf + Ric8B	3080	4212	-1131	1274	3	3	1.256	54
No Receptor:Ga-s vs. ADGRA3-CTF:Ga-i-PTXR	3080	4736	-1655	1274	3	3	1.837	54
No Receptor:Ga-s vs. ADGRA3-CTF:Ga-i-PTXR + PTX	3080	2610	470.6	1274	3	3	0.5222	54
No Receptor:Ga-s vs. ADGRA3-CTF:Ga-q	3080	6274	-3194	1274	3	3	3.544	54
No Receptor:Ga-s vs. ADGRA3-CTF:Ga-12	3080	6586	-3506	1274	3	3	3.891	54
No Receptor:Ga-s vs. ADGRA3-CTF:Ga-13	3080	6882	-3802	1274	3	3	4.219	54
No Receptor:Ga-olf + Ric8B vs. No Receptor:Ga-i-PTXR	2705	3075	-370	1274	3	3	0.4106	54
No Receptor:Ga-olf + Ric8B vs. No Receptor:Ga-i-PTXR + PTX	2705	1621	1084	1274	3	3	1.203	54
No Receptor:Ga-olf + Ric8B vs. No Receptor:Ga-q	2705	3786	-1081	1274	3	3	1.199	54
No Receptor:Ga-olf + Ric8B vs. No Receptor:Ga-12	2705	4511	-1806	1274	3	3	2.004	54
No Receptor:Ga-olf + Ric8B vs. No Receptor:Ga-13	2705	5748	-3043	1274	3	3	3.377	54
No Receptor:Ga-olf + Ric8B vs. ADGRA3-FL:No G?	2705	5168	-2463	1274	3	3	2.733	54
No Receptor:Ga-olf + Ric8B vs. ADGRA3-FL:No G? + Ric8B	2705	6077	-3372	1274	3	3	3.742	54
No Receptor:Ga-olf + Ric8B vs. ADGRA3-FL:Ga-s	2705	4541	-1836	1274	3	3	2.038	54
No Receptor:Ga-olf + Ric8B vs. ADGRA3-FL:Ga-olf + Ric8B	2705	4985	-2280	1274	3	3	2.531	54
No Receptor:Ga-olf + Ric8B vs. ADGRA3-FL:Ga-i-PTXR	2705	4516	-1812	1274	3	3	2.01	54
No Receptor:Ga-olf + Ric8B vs. ADGRA3-FL:Ga-i-PTXR + PTX	2705	2809	-103.8	1274	3	3	0.1152	54
No Receptor:Ga-olf + Ric8B vs. ADGRA3-FL:Ga-q	2705	6111	-3407	1274	3	3	3.78	54
No Receptor:Ga-olf + Ric8B vs. ADGRA3-FL:Ga-12	2705	8276	-5571	1274	3	3	6.183	54
No Receptor:Ga-olf + Ric8B vs. ADGRA3-FL:Ga-13	2705	7125	-4421	1274	3	3	4.906	54
No Receptor:Ga-olf + Ric8B vs. ADGRA3-CTF:No G?	2705	5767	-3062	1274	3	3	3.398	54
No Receptor:Ga-olf + Ric8B vs. ADGRA3-CTF:No G? + Ric8B	2705	4979	-2274	1274	3	3	2.524	54
No Receptor:Ga-olf + Ric8B vs. ADGRA3-CTF:Ga-s	2705	4995	-2290	1274	3	3	2.542	54
No Receptor:Ga-olf + Ric8B vs. ADGRA3-CTF:Ga-olf + Ric8B	2705	4212	-1507	1274	3	3	1.672	54
No Receptor:Ga-olf + Ric8B vs. ADGRA3-CTF:Ga-i-PTXR	2705	4736	-2031	1274	3	3	2.254	54
No Receptor:Ga-olf + Ric8B vs. ADGRA3-CTF:Ga-i-PTXR + PTX	2705	2610	95	1274	3	3	0.1054	54
No Receptor:Ga-olf + Ric8B vs. ADGRA3-CTF:Ga-q	2705	6274	-3569	1274	3	3	3.961	54
No Receptor:Ga-olf + Ric8B vs. ADGRA3-CTF:Ga-12	2705	6586	-3881	1274	3	3	4.307	54
No Receptor:Ga-olf + Ric8B vs. ADGRA3-CTF:Ga-13	2705	6882	-4178	1274	3	3	4.636	54
No Receptor:Ga-i-PTXR vs. No Receptor:Ga-i-PTXR + PTX	3075	1621	1454	1274	3	3	1.613	54
No Receptor:Ga-i-PTXR vs. No Receptor:Ga-q	3075	3786	-710.8	1274	3	3	0.7888	54
No Receptor:Ga-i-PTXR vs. No Receptor:Ga-12	3075	4511	-1436	1274	3	3	1.593	54
No Receptor:Ga-i-PTXR vs. No Receptor:Ga-13	3075	5748	-2673	1274	3	3	2.967	54
No Receptor:Ga-i-PTXR vs. ADGRA3-FL:No G?	3075	5168	-2093	1274	3	3	2.322	54
No Receptor:Ga-i-PTXR vs. ADGRA3-FL:No G? + Ric8B	3075	6077	-3002	1274	3	3	3.332	54
No Receptor:Ga-i-PTXR vs. ADGRA3-FL:Ga-s	3075	4541	-1466	1274	3	3	1.627	54
No Receptor:Ga-i-PTXR vs. ADGRA3-FL:Ga-olf + Ric8B	3075	4985	-1910	1274	3	3	2.12	54
No Receptor:Ga-i-PTXR vs. ADGRA3-FL:Ga-i-PTXR	3075	4516	-1442	1274	3	3	1.6	54
No Receptor:Ga-i-PTXR vs. ADGRA3-FL:Ga-i-PTXR + PTX	3075	2809	266.2	1274	3	3	0.2954	54
No Receptor:Ga-i-PTXR vs. ADGRA3-FL:Ga-q	3075	6111	-3037	1274	3	3	3.37	54
No Receptor:Ga-i-PTXR vs. ADGRA3-FL:Ga-12	3075	8276	-5201	1274	3	3	5.772	54
No Receptor:Ga-i-PTXR vs. ADGRA3-FL:Ga-13	3075	7125	-4051	1274	3	3	4.495	54
No Receptor:Ga-i-PTXR vs. ADGRA3-CTF:No G?	3075	5767	-2692	1274	3	3	2.987	54
No Receptor:Ga-i-PTXR vs. ADGRA3-CTF:No G? + Ric8B	3075	4979	-1904	1274	3	3	2.113	54
No Receptor:Ga-i-PTXR vs. ADGRA3-CTF:Ga-s	3075	4995	-1920	1274	3	3	2.131	54
No Receptor:Ga-i-PTXR vs. ADGRA3-CTF:Ga-olf + Ric8B	3075	4212	-1137	1274	3	3	1.262	54
No Receptor:Ga-i-PTXR vs. ADGRA3-CTF:Ga-i-PTXR	3075	4736	-1661	1274	3	3	1.843	54
No Receptor:Ga-i-PTXR vs. ADGRA3-CTF:Ga-i-PTXR + PTX	3075	2610	465	1274	3	3	0.516	54
No Receptor:Ga-i-PTXR vs. ADGRA3-CTF:Ga-q	3075	6274	-3199	1274	3	3	3.551	54
No Receptor:Ga-i-PTXR vs. ADGRA3-CTF:Ga-12	3075	6586	-3511	1274	3	3	3.897	54
No Receptor:Ga-i-PTXR vs. ADGRA3-CTF:Ga-13	3075	6882	-3808	1274	3	3	4.225	54
No Receptor:Ga-i-PTXR + PTX vs. No Receptor:Ga-q	1621	3786	-2164	1274	3	3	2.402	54
No Receptor:Ga-i-PTXR + PTX vs. No Receptor:Ga-12	1621	4511	-2890	1274	3	3	3.207	54
No Receptor:Ga-i-PTXR + PTX vs. No Receptor:Ga-13	1621	5748	-4127	1274	3	3	4.58	54
No Receptor:Ga-i-PTXR + PTX vs. ADGRA3-FL:No G?	1621	5168	-3546	1274	3	3	3.936	54
No Receptor:Ga-i-PTXR + PTX vs. ADGRA3-FL:No G? + Ric8B	1621	6077	-4456	1274	3	3	4.945	54
No Receptor:Ga-i-PTXR + PTX vs. ADGRA3-FL:Ga-s	1621	4541	-2920	1274	3	3	3.24	54
No Receptor:Ga-i-PTXR + PTX vs. ADGRA3-FL:Ga-olf + Ric8B	1621	4985	-3364	1274	3	3	3.733	54
No Receptor:Ga-i-PTXR + PTX vs. ADGRA3-FL:Ga-i-PTXR	1621	4516	-2895	1274	3	3	3.213	54
No Receptor:Ga-i-PTXR + PTX vs. ADGRA3-FL:Ga-i-PTXR + PTX	1621	2809	-1187	1274	3	3	1.318	54
No Receptor:Ga-i-PTXR + PTX vs. ADGRA3-FL:Ga-q	1621	6111	-4490	1274	3	3	4.983	54
No Receptor:Ga-i-PTXR + PTX vs. ADGRA3-FL:Ga-12	1621	8276	-6655	1274	3	3	7.385	54
No Receptor:Ga-i-PTXR + PTX vs. ADGRA3-FL:Ga-13	1621	7125	-5504	1274	3	3	6.108	54
No Receptor:Ga-i-PTXR + PTX vs. ADGRA3-CTF:No G?	1621	5767	-4146	1274	3	3	4.601	54
No Receptor:Ga-i-PTXR + PTX vs. ADGRA3-CTF:No G? + Ric8B	1621	4979	-3358	1274	3	3	3.727	54
No Receptor:Ga-i-PTXR + PTX vs. ADGRA3-CTF:Ga-s	1621	4995	-3374	1274	3	3	3.744	54
No Receptor:Ga-i-PTXR + PTX vs. ADGRA3-CTF:Ga-olf + Ric8B	1621	4212	-2591	1274	3	3	2.875	54
No Receptor:Ga-i-PTXR + PTX vs. ADGRA3-CTF:Ga-i-PTXR	1621	4736	-3114	1274	3	3	3.456	54
No Receptor:Ga-i-PTXR + PTX vs. ADGRA3-CTF:Ga-i-PTXR + PTX	1621	2610	-988.7	1274	3	3	1.097	54
No Receptor:Ga-i-PTXR + PTX vs. ADGRA3-CTF:Ga-q	1621	6274	-4653	1274	3	3	5.164	54
No Receptor:Ga-i-PTXR + PTX vs. ADGRA3-CTF:Ga-12	1621	6586	-4965	1274	3	3	5.51	54
No Receptor:Ga-i-PTXR + PTX vs. ADGRA3-CTF:Ga-13	1621	6882	-5261	1274	3	3	5.839	54
No Receptor:Ga-q vs. No Receptor:Ga-12	3786	4511	-725.1	1274	3	3	0.8047	54
No Receptor:Ga-q vs. No Receptor:Ga-13	3786	5748	-1963	1274	3	3	2.178	54
No Receptor:Ga-q vs. ADGRA3-FL:No G?	3786	5168	-1382	1274	3	3	1.534	54
No Receptor:Ga-q vs. ADGRA3-FL:No G? + Ric8B	3786	6077	-2291	1274	3	3	2.543	54
No Receptor:Ga-q vs. ADGRA3-FL:Ga-s	3786	4541	-755.3	1274	3	3	0.8382	54
No Receptor:Ga-q vs. ADGRA3-FL:Ga-olf + Ric8B	3786	4985	-1200	1274	3	3	1.331	54
No Receptor:Ga-q vs. ADGRA3-FL:Ga-i-PTXR	3786	4516	-730.8	1274	3	3	0.811	54
No Receptor:Ga-q vs. ADGRA3-FL:Ga-i-PTXR + PTX	3786	2809	977	1274	3	3	1.084	54
No Receptor:Ga-q vs. ADGRA3-FL:Ga-q	3786	6111	-2326	1274	3	3	2.581	54
No Receptor:Ga-q vs. ADGRA3-FL:Ga-12	3786	8276	-4491	1274	3	3	4.983	54
No Receptor:Ga-q vs. ADGRA3-FL:Ga-13	3786	7125	-3340	1274	3	3	3.706	54
No Receptor:Ga-q vs. ADGRA3-CTF:No G?	3786	5767	-1981	1274	3	3	2.199	54
No Receptor:Ga-q vs. ADGRA3-CTF:No G? + Ric8B	3786	4979	-1194	1274	3	3	1.325	54
No Receptor:Ga-q vs. ADGRA3-CTF:Ga-s	3786	4995	-1210	1274	3	3	1.342	54
No Receptor:Ga-q vs. ADGRA3-CTF:Ga-olf + Ric8B	3786	4212	-426.2	1274	3	3	0.473	54
No Receptor:Ga-q vs. ADGRA3-CTF:Ga-i-PTXR	3786	4736	-949.9	1274	3	3	1.054	54
No Receptor:Ga-q vs. ADGRA3-CTF:Ga-i-PTXR + PTX	3786	2610	1176	1274	3	3	1.305	54
No Receptor:Ga-q vs. ADGRA3-CTF:Ga-q	3786	6274	-2489	1274	3	3	2.762	54
No Receptor:Ga-q vs. ADGRA3-CTF:Ga-12	3786	6586	-2801	1274	3	3	3.108	54
No Receptor:Ga-q vs. ADGRA3-CTF:Ga-13	3786	6882	-3097	1274	3	3	3.437	54
No Receptor:Ga-12 vs. No Receptor:Ga-13	4511	5748	-1238	1274	3	3	1.373	54
No Receptor:Ga-12 vs. ADGRA3-FL:No G?	4511	5168	-656.9	1274	3	3	0.729	54
No Receptor:Ga-12 vs. ADGRA3-FL:No G? + Ric8B	4511	6077	-1566	1274	3	3	1.738	54
No Receptor:Ga-12 vs. ADGRA3-FL:Ga-s	4511	4541	-30.22	1274	3	3	0.03354	54
No Receptor:Ga-12 vs. ADGRA3-FL:Ga-olf + Ric8B	4511	4985	-474.6	1274	3	3	0.5266	54
No Receptor:Ga-12 vs. ADGRA3-FL:Ga-i-PTXR	4511	4516	-5.666	1274	3	3	0.006288	54
No Receptor:Ga-12 vs. ADGRA3-FL:Ga-i-PTXR + PTX	4511	2809	1702	1274	3	3	1.889	54
No Receptor:Ga-12 vs. ADGRA3-FL:Ga-q	4511	6111	-1601	1274	3	3	1.776	54
No Receptor:Ga-12 vs. ADGRA3-FL:Ga-12	4511	8276	-3765	1274	3	3	4.179	54
No Receptor:Ga-12 vs. ADGRA3-FL:Ga-13	4511	7125	-2615	1274	3	3	2.902	54
No Receptor:Ga-12 vs. ADGRA3-CTF:No G?	4511	5767	-1256	1274	3	3	1.394	54
No Receptor:Ga-12 vs. ADGRA3-CTF:No G? + Ric8B	4511	4979	-468.4	1274	3	3	0.5199	54
No Receptor:Ga-12 vs. ADGRA3-CTF:Ga-s	4511	4995	-484.6	1274	3	3	0.5377	54
No Receptor:Ga-12 vs. ADGRA3-CTF:Ga-olf + Ric8B	4511	4212	298.9	1274	3	3	0.3317	54
No Receptor:Ga-12 vs. ADGRA3-CTF:Ga-i-PTXR	4511	4736	-224.8	1274	3	3	0.2494	54
No Receptor:Ga-12 vs. ADGRA3-CTF:Ga-i-PTXR + PTX	4511	2610	1901	1274	3	3	2.11	54
No Receptor:Ga-12 vs. ADGRA3-CTF:Ga-q	4511	6274	-1764	1274	3	3	1.957	54
No Receptor:Ga-12 vs. ADGRA3-CTF:Ga-12	4511	6586	-2075	1274	3	3	2.303	54
No Receptor:Ga-12 vs. ADGRA3-CTF:Ga-13	4511	6882	-2372	1274	3	3	2.632	54
No Receptor:Ga-13 vs. ADGRA3-FL:No G?	5748	5168	580.7	1274	3	3	0.6444	54
No Receptor:Ga-13 vs. ADGRA3-FL:No G? + Ric8B	5748	6077	-328.8	1274	3	3	0.3649	54
No Receptor:Ga-13 vs. ADGRA3-FL:Ga-s	5748	4541	1207	1274	3	3	1.34	54
No Receptor:Ga-13 vs. ADGRA3-FL:Ga-olf + Ric8B	5748	4985	763	1274	3	3	0.8467	54
No Receptor:Ga-13 vs. ADGRA3-FL:Ga-i-PTXR	5748	4516	1232	1274	3	3	1.367	54
No Receptor:Ga-13 vs. ADGRA3-FL:Ga-i-PTXR + PTX	5748	2809	2940	1274	3	3	3.262	54
No Receptor:Ga-13 vs. ADGRA3-FL:Ga-q	5748	6111	-363.1	1274	3	3	0.403	54
No Receptor:Ga-13 vs. ADGRA3-FL:Ga-12	5748	8276	-2528	1274	3	3	2.805	54
No Receptor:Ga-13 vs. ADGRA3-FL:Ga-13	5748	7125	-1377	1274	3	3	1.528	54
No Receptor:Ga-13 vs. ADGRA3-CTF:No G?	5748	5767	-18.45	1274	3	3	0.02047	54
No Receptor:Ga-13 vs. ADGRA3-CTF:No G? + Ric8B	5748	4979	769.1	1274	3	3	0.8535	54
No Receptor:Ga-13 vs. ADGRA3-CTF:Ga-s	5748	4995	753	1274	3	3	0.8356	54
No Receptor:Ga-13 vs. ADGRA3-CTF:Ga-olf + Ric8B	5748	4212	1536	1274	3	3	1.705	54
No Receptor:Ga-13 vs. ADGRA3-CTF:Ga-i-PTXR	5748	4736	1013	1274	3	3	1.124	54
No Receptor:Ga-13 vs. ADGRA3-CTF:Ga-i-PTXR + PTX	5748	2610	3138	1274	3	3	3.483	54
No Receptor:Ga-13 vs. ADGRA3-CTF:Ga-q	5748	6274	-526	1274	3	3	0.5837	54
No Receptor:Ga-13 vs. ADGRA3-CTF:Ga-12	5748	6586	-837.9	1274	3	3	0.9299	54
No Receptor:Ga-13 vs. ADGRA3-CTF:Ga-13	5748	6882	-1134	1274	3	3	1.259	54
ADGRA3-FL:No G? vs. ADGRA3-FL:No G? + Ric8B	5168	6077	-909.4	1274	3	3	1.009	54
ADGRA3-FL:No G? vs. ADGRA3-FL:Ga-s	5168	4541	626.7	1274	3	3	0.6954	54
ADGRA3-FL:No G? vs. ADGRA3-FL:Ga-olf + Ric8B	5168	4985	182.3	1274	3	3	0.2023	54
ADGRA3-FL:No G? vs. ADGRA3-FL:Ga-i-PTXR	5168	4516	651.2	1274	3	3	0.7227	54
ADGRA3-FL:No G? vs. ADGRA3-FL:Ga-i-PTXR + PTX	5168	2809	2359	1274	3	3	2.618	54
ADGRA3-FL:No G? vs. ADGRA3-FL:Ga-q	5168	6111	-943.8	1274	3	3	1.047	54
ADGRA3-FL:No G? vs. ADGRA3-FL:Ga-12	5168	8276	-3109	1274	3	3	3.45	54
ADGRA3-FL:No G? vs. ADGRA3-FL:Ga-13	5168	7125	-1958	1274	3	3	2.173	54
ADGRA3-FL:No G? vs. ADGRA3-CTF:No G?	5168	5767	-599.1	1274	3	3	0.6649	54
ADGRA3-FL:No G? vs. ADGRA3-CTF:No G? + Ric8B	5168	4979	188.4	1274	3	3	0.2091	54
ADGRA3-FL:No G? vs. ADGRA3-CTF:Ga-s	5168	4995	172.3	1274	3	3	0.1912	54
ADGRA3-FL:No G? vs. ADGRA3-CTF:Ga-olf + Ric8B	5168	4212	955.8	1274	3	3	1.061	54
ADGRA3-FL:No G? vs. ADGRA3-CTF:Ga-i-PTXR	5168	4736	432.1	1274	3	3	0.4795	54
ADGRA3-FL:No G? vs. ADGRA3-CTF:Ga-i-PTXR + PTX	5168	2610	2558	1274	3	3	2.839	54
ADGRA3-FL:No G? vs. ADGRA3-CTF:Ga-q	5168	6274	-1107	1274	3	3	1.228	54
ADGRA3-FL:No G? vs. ADGRA3-CTF:Ga-12	5168	6586	-1419	1274	3	3	1.574	54
ADGRA3-FL:No G? vs. ADGRA3-CTF:Ga-13	5168	6882	-1715	1274	3	3	1.903	54
ADGRA3-FL:No G? + Ric8B vs. ADGRA3-FL:Ga-s	6077	4541	1536	1274	3	3	1.705	54
ADGRA3-FL:No G? + Ric8B vs. ADGRA3-FL:Ga-olf + Ric8B	6077	4985	1092	1274	3	3	1.212	54
ADGRA3-FL:No G? + Ric8B vs. ADGRA3-FL:Ga-i-PTXR	6077	4516	1561	1274	3	3	1.732	54
ADGRA3-FL:No G? + Ric8B vs. ADGRA3-FL:Ga-i-PTXR + PTX	6077	2809	3268	1274	3	3	3.627	54
ADGRA3-FL:No G? + Ric8B vs. ADGRA3-FL:Ga-q	6077	6111	-34.33	1274	3	3	0.0381	54
ADGRA3-FL:No G? + Ric8B vs. ADGRA3-FL:Ga-12	6077	8276	-2199	1274	3	3	2.44	54
ADGRA3-FL:No G? + Ric8B vs. ADGRA3-FL:Ga-13	6077	7125	-1048	1274	3	3	1.163	54
ADGRA3-FL:No G? + Ric8B vs. ADGRA3-CTF:No G?	6077	5767	310.3	1274	3	3	0.3444	54
ADGRA3-FL:No G? + Ric8B vs. ADGRA3-CTF:No G? + Ric8B	6077	4979	1098	1274	3	3	1.218	54
ADGRA3-FL:No G? + Ric8B vs. ADGRA3-CTF:Ga-s	6077	4995	1082	1274	3	3	1.201	54
ADGRA3-FL:No G? + Ric8B vs. ADGRA3-CTF:Ga-olf + Ric8B	6077	4212	1865	1274	3	3	2.07	54
ADGRA3-FL:No G? + Ric8B vs. ADGRA3-CTF:Ga-i-PTXR	6077	4736	1342	1274	3	3	1.489	54
ADGRA3-FL:No G? + Ric8B vs. ADGRA3-CTF:Ga-i-PTXR + PTX	6077	2610	3467	1274	3	3	3.848	54
ADGRA3-FL:No G? + Ric8B vs. ADGRA3-CTF:Ga-q	6077	6274	-197.2	1274	3	3	0.2189	54
ADGRA3-FL:No G? + Ric8B vs. ADGRA3-CTF:Ga-12	6077	6586	-509.1	1274	3	3	0.565	54
ADGRA3-FL:No G? + Ric8B vs. ADGRA3-CTF:Ga-13	6077	6882	-805.3	1274	3	3	0.8937	54
ADGRA3-FL:Ga-s vs. ADGRA3-FL:Ga-olf + Ric8B	4541	4985	-444.3	1274	3	3	0.4931	54
ADGRA3-FL:Ga-s vs. ADGRA3-FL:Ga-i-PTXR	4541	4516	24.56	1274	3	3	0.02725	54
ADGRA3-FL:Ga-s vs. ADGRA3-FL:Ga-i-PTXR + PTX	4541	2809	1732	1274	3	3	1.922	54
ADGRA3-FL:Ga-s vs. ADGRA3-FL:Ga-q	4541	6111	-1570	1274	3	3	1.743	54
ADGRA3-FL:Ga-s vs. ADGRA3-FL:Ga-12	4541	8276	-3735	1274	3	3	4.145	54
ADGRA3-FL:Ga-s vs. ADGRA3-FL:Ga-13	4541	7125	-2584	1274	3	3	2.868	54
ADGRA3-FL:Ga-s vs. ADGRA3-CTF:No G?	4541	5767	-1226	1274	3	3	1.36	54
ADGRA3-FL:Ga-s vs. ADGRA3-CTF:No G? + Ric8B	4541	4979	-438.2	1274	3	3	0.4863	54
ADGRA3-FL:Ga-s vs. ADGRA3-CTF:Ga-s	4541	4995	-454.3	1274	3	3	0.5042	54
ADGRA3-FL:Ga-s vs. ADGRA3-CTF:Ga-olf + Ric8B	4541	4212	329.1	1274	3	3	0.3652	54
ADGRA3-FL:Ga-s vs. ADGRA3-CTF:Ga-i-PTXR	4541	4736	-194.6	1274	3	3	0.2159	54
ADGRA3-FL:Ga-s vs. ADGRA3-CTF:Ga-i-PTXR + PTX	4541	2610	1931	1274	3	3	2.143	54
ADGRA3-FL:Ga-s vs. ADGRA3-CTF:Ga-q	4541	6274	-1733	1274	3	3	1.924	54
ADGRA3-FL:Ga-s vs. ADGRA3-CTF:Ga-12	4541	6586	-2045	1274	3	3	2.27	54
ADGRA3-FL:Ga-s vs. ADGRA3-CTF:Ga-13	4541	6882	-2341	1274	3	3	2.598	54
ADGRA3-FL:Ga-olf + Ric8B vs. ADGRA3-FL:Ga-i-PTXR	4985	4516	468.9	1274	3	3	0.5204	54
ADGRA3-FL:Ga-olf + Ric8B vs. ADGRA3-FL:Ga-i-PTXR + PTX	4985	2809	2177	1274	3	3	2.416	54
ADGRA3-FL:Ga-olf + Ric8B vs. ADGRA3-FL:Ga-q	4985	6111	-1126	1274	3	3	1.25	54
ADGRA3-FL:Ga-olf + Ric8B vs. ADGRA3-FL:Ga-12	4985	8276	-3291	1274	3	3	3.652	54
ADGRA3-FL:Ga-olf + Ric8B vs. ADGRA3-FL:Ga-13	4985	7125	-2140	1274	3	3	2.375	54
ADGRA3-FL:Ga-olf + Ric8B vs. ADGRA3-CTF:No G?	4985	5767	-781.4	1274	3	3	0.8672	54
ADGRA3-FL:Ga-olf + Ric8B vs. ADGRA3-CTF:No G? + Ric8B	4985	4979	6.111	1274	3	3	0.006782	54
ADGRA3-FL:Ga-olf + Ric8B vs. ADGRA3-CTF:Ga-s	4985	4995	-10	1274	3	3	0.0111	54
ADGRA3-FL:Ga-olf + Ric8B vs. ADGRA3-CTF:Ga-olf + Ric8B	4985	4212	773.4	1274	3	3	0.8583	54
ADGRA3-FL:Ga-olf + Ric8B vs. ADGRA3-CTF:Ga-i-PTXR	4985	4736	249.8	1274	3	3	0.2772	54
ADGRA3-FL:Ga-olf + Ric8B vs. ADGRA3-CTF:Ga-i-PTXR + PTX	4985	2610	2375	1274	3	3	2.636	54
ADGRA3-FL:Ga-olf + Ric8B vs. ADGRA3-CTF:Ga-q	4985	6274	-1289	1274	3	3	1.43	54
ADGRA3-FL:Ga-olf + Ric8B vs. ADGRA3-CTF:Ga-12	4985	6586	-1601	1274	3	3	1.777	54
ADGRA3-FL:Ga-olf + Ric8B vs. ADGRA3-CTF:Ga-13	4985	6882	-1897	1274	3	3	2.105	54
ADGRA3-FL:Ga-i-PTXR vs. ADGRA3-FL:Ga-i-PTXR + PTX	4516	2809	1708	1274	3	3	1.895	54
ADGRA3-FL:Ga-i-PTXR vs. ADGRA3-FL:Ga-q	4516	6111	-1595	1274	3	3	1.77	54
ADGRA3-FL:Ga-i-PTXR vs. ADGRA3-FL:Ga-12	4516	8276	-3760	1274	3	3	4.172	54
ADGRA3-FL:Ga-i-PTXR vs. ADGRA3-FL:Ga-13	4516	7125	-2609	1274	3	3	2.895	54
ADGRA3-FL:Ga-i-PTXR vs. ADGRA3-CTF:No G?	4516	5767	-1250	1274	3	3	1.388	54
ADGRA3-FL:Ga-i-PTXR vs. ADGRA3-CTF:No G? + Ric8B	4516	4979	-462.8	1274	3	3	0.5136	54
ADGRA3-FL:Ga-i-PTXR vs. ADGRA3-CTF:Ga-s	4516	4995	-478.9	1274	3	3	0.5315	54
ADGRA3-FL:Ga-i-PTXR vs. ADGRA3-CTF:Ga-olf + Ric8B	4516	4212	304.6	1274	3	3	0.338	54
ADGRA3-FL:Ga-i-PTXR vs. ADGRA3-CTF:Ga-i-PTXR	4516	4736	-219.1	1274	3	3	0.2432	54
ADGRA3-FL:Ga-i-PTXR vs. ADGRA3-CTF:Ga-i-PTXR + PTX	4516	2610	1907	1274	3	3	2.116	54
ADGRA3-FL:Ga-i-PTXR vs. ADGRA3-CTF:Ga-q	4516	6274	-1758	1274	3	3	1.951	54
ADGRA3-FL:Ga-i-PTXR vs. ADGRA3-CTF:Ga-12	4516	6586	-2070	1274	3	3	2.297	54
ADGRA3-FL:Ga-i-PTXR vs. ADGRA3-CTF:Ga-13	4516	6882	-2366	1274	3	3	2.626	54
ADGRA3-FL:Ga-i-PTXR + PTX vs. ADGRA3-FL:Ga-q	2809	6111	-3303	1274	3	3	3.665	54
ADGRA3-FL:Ga-i-PTXR + PTX vs. ADGRA3-FL:Ga-12	2809	8276	-5468	1274	3	3	6.068	54
ADGRA3-FL:Ga-i-PTXR + PTX vs. ADGRA3-FL:Ga-13	2809	7125	-4317	1274	3	3	4.791	54
ADGRA3-FL:Ga-i-PTXR + PTX vs. ADGRA3-CTF:No G?	2809	5767	-2958	1274	3	3	3.283	54
ADGRA3-FL:Ga-i-PTXR + PTX vs. ADGRA3-CTF:No G? + Ric8B	2809	4979	-2171	1274	3	3	2.409	54
ADGRA3-FL:Ga-i-PTXR + PTX vs. ADGRA3-CTF:Ga-s	2809	4995	-2187	1274	3	3	2.427	54
ADGRA3-FL:Ga-i-PTXR + PTX vs. ADGRA3-CTF:Ga-olf + Ric8B	2809	4212	-1403	1274	3	3	1.557	54
ADGRA3-FL:Ga-i-PTXR + PTX vs. ADGRA3-CTF:Ga-i-PTXR	2809	4736	-1927	1274	3	3	2.138	54
ADGRA3-FL:Ga-i-PTXR + PTX vs. ADGRA3-CTF:Ga-i-PTXR + PTX	2809	2610	198.8	1274	3	3	0.2206	54
ADGRA3-FL:Ga-i-PTXR + PTX vs. ADGRA3-CTF:Ga-q	2809	6274	-3466	1274	3	3	3.846	54
ADGRA3-FL:Ga-i-PTXR + PTX vs. ADGRA3-CTF:Ga-12	2809	6586	-3778	1274	3	3	4.192	54
ADGRA3-FL:Ga-i-PTXR + PTX vs. ADGRA3-CTF:Ga-13	2809	6882	-4074	1274	3	3	4.521	54
ADGRA3-FL:Ga-q vs. ADGRA3-FL:Ga-12	6111	8276	-2165	1274	3	3	2.402	54
ADGRA3-FL:Ga-q vs. ADGRA3-FL:Ga-13	6111	7125	-1014	1274	3	3	1.125	54
ADGRA3-FL:Ga-q vs. ADGRA3-CTF:No G?	6111	5767	344.7	1274	3	3	0.3825	54
ADGRA3-FL:Ga-q vs. ADGRA3-CTF:No G? + Ric8B	6111	4979	1132	1274	3	3	1.256	54
ADGRA3-FL:Ga-q vs. ADGRA3-CTF:Ga-s	6111	4995	1116	1274	3	3	1.239	54
ADGRA3-FL:Ga-q vs. ADGRA3-CTF:Ga-olf + Ric8B	6111	4212	1900	1274	3	3	2.108	54
ADGRA3-FL:Ga-q vs. ADGRA3-CTF:Ga-i-PTXR	6111	4736	1376	1274	3	3	1.527	54
ADGRA3-FL:Ga-q vs. ADGRA3-CTF:Ga-i-PTXR + PTX	6111	2610	3502	1274	3	3	3.886	54
ADGRA3-FL:Ga-q vs. ADGRA3-CTF:Ga-q	6111	6274	-162.9	1274	3	3	0.1808	54
ADGRA3-FL:Ga-q vs. ADGRA3-CTF:Ga-12	6111	6586	-474.8	1274	3	3	0.5269	54
ADGRA3-FL:Ga-q vs. ADGRA3-CTF:Ga-13	6111	6882	-771	1274	3	3	0.8556	54
ADGRA3-FL:Ga-12 vs. ADGRA3-FL:Ga-13	8276	7125	1151	1274	3	3	1.277	54
ADGRA3-FL:Ga-12 vs. ADGRA3-CTF:No G?	8276	5767	2509	1274	3	3	2.785	54
ADGRA3-FL:Ga-12 vs. ADGRA3-CTF:No G? + Ric8B	8276	4979	3297	1274	3	3	3.659	54
ADGRA3-FL:Ga-12 vs. ADGRA3-CTF:Ga-s	8276	4995	3281	1274	3	3	3.641	54
ADGRA3-FL:Ga-12 vs. ADGRA3-CTF:Ga-olf + Ric8B	8276	4212	4064	1274	3	3	4.51	54
ADGRA3-FL:Ga-12 vs. ADGRA3-CTF:Ga-i-PTXR	8276	4736	3541	1274	3	3	3.929	54
ADGRA3-FL:Ga-12 vs. ADGRA3-CTF:Ga-i-PTXR + PTX	8276	2610	5666	1274	3	3	6.288	54
ADGRA3-FL:Ga-12 vs. ADGRA3-CTF:Ga-q	8276	6274	2002	1274	3	3	2.222	54
ADGRA3-FL:Ga-12 vs. ADGRA3-CTF:Ga-12	8276	6586	1690	1274	3	3	1.875	54
ADGRA3-FL:Ga-12 vs. ADGRA3-CTF:Ga-13	8276	6882	1394	1274	3	3	1.547	54
ADGRA3-FL:Ga-13 vs. ADGRA3-CTF:No G?	7125	5767	1359	1274	3	3	1.508	54
ADGRA3-FL:Ga-13 vs. ADGRA3-CTF:No G? + Ric8B	7125	4979	2146	1274	3	3	2.382	54
ADGRA3-FL:Ga-13 vs. ADGRA3-CTF:Ga-s	7125	4995	2130	1274	3	3	2.364	54
ADGRA3-FL:Ga-13 vs. ADGRA3-CTF:Ga-olf + Ric8B	7125	4212	2914	1274	3	3	3.233	54
ADGRA3-FL:Ga-13 vs. ADGRA3-CTF:Ga-i-PTXR	7125	4736	2390	1274	3	3	2.652	54
ADGRA3-FL:Ga-13 vs. ADGRA3-CTF:Ga-i-PTXR + PTX	7125	2610	4516	1274	3	3	5.011	54
ADGRA3-FL:Ga-13 vs. ADGRA3-CTF:Ga-q	7125	6274	851.1	1274	3	3	0.9445	54
ADGRA3-FL:Ga-13 vs. ADGRA3-CTF:Ga-12	7125	6586	539.2	1274	3	3	0.5984	54
ADGRA3-FL:Ga-13 vs. ADGRA3-CTF:Ga-13	7125	6882	243	1274	3	3	0.2697	54
ADGRA3-CTF:No G? vs. ADGRA3-CTF:No G? + Ric8B	5767	4979	787.6	1274	3	3	0.874	54
ADGRA3-CTF:No G? vs. ADGRA3-CTF:Ga-s	5767	4995	771.4	1274	3	3	0.8561	54
ADGRA3-CTF:No G? vs. ADGRA3-CTF:Ga-olf + Ric8B	5767	4212	1555	1274	3	3	1.726	54
ADGRA3-CTF:No G? vs. ADGRA3-CTF:Ga-i-PTXR	5767	4736	1031	1274	3	3	1.144	54
ADGRA3-CTF:No G? vs. ADGRA3-CTF:Ga-i-PTXR + PTX	5767	2610	3157	1274	3	3	3.503	54
ADGRA3-CTF:No G? vs. ADGRA3-CTF:Ga-q	5767	6274	-507.6	1274	3	3	0.5633	54
ADGRA3-CTF:No G? vs. ADGRA3-CTF:Ga-12	5767	6586	-819.4	1274	3	3	0.9094	54
ADGRA3-CTF:No G? vs. ADGRA3-CTF:Ga-13	5767	6882	-1116	1274	3	3	1.238	54
ADGRA3-CTF:No G? + Ric8B vs. ADGRA3-CTF:Ga-s	4979	4995	-16.11	1274	3	3	0.01788	54
ADGRA3-CTF:No G? + Ric8B vs. ADGRA3-CTF:Ga-olf + Ric8B	4979	4212	767.3	1274	3	3	0.8516	54
ADGRA3-CTF:No G? + Ric8B vs. ADGRA3-CTF:Ga-i-PTXR	4979	4736	243.7	1274	3	3	0.2704	54
ADGRA3-CTF:No G? + Ric8B vs. ADGRA3-CTF:Ga-i-PTXR + PTX	4979	2610	2369	1274	3	3	2.629	54
ADGRA3-CTF:No G? + Ric8B vs. ADGRA3-CTF:Ga-q	4979	6274	-1295	1274	3	3	1.437	54
ADGRA3-CTF:No G? + Ric8B vs. ADGRA3-CTF:Ga-12	4979	6586	-1607	1274	3	3	1.783	54
ADGRA3-CTF:No G? + Ric8B vs. ADGRA3-CTF:Ga-13	4979	6882	-1903	1274	3	3	2.112	54
ADGRA3-CTF:Ga-s vs. ADGRA3-CTF:Ga-olf + Ric8B	4995	4212	783.4	1274	3	3	0.8694	54
ADGRA3-CTF:Ga-s vs. ADGRA3-CTF:Ga-i-PTXR	4995	4736	259.8	1274	3	3	0.2883	54
ADGRA3-CTF:Ga-s vs. ADGRA3-CTF:Ga-i-PTXR + PTX	4995	2610	2385	1274	3	3	2.647	54
ADGRA3-CTF:Ga-s vs. ADGRA3-CTF:Ga-q	4995	6274	-1279	1274	3	3	1.419	54
ADGRA3-CTF:Ga-s vs. ADGRA3-CTF:Ga-12	4995	6586	-1591	1274	3	3	1.766	54
ADGRA3-CTF:Ga-s vs. ADGRA3-CTF:Ga-13	4995	6882	-1887	1274	3	3	2.094	54
ADGRA3-CTF:Ga-olf + Ric8B vs. ADGRA3-CTF:Ga-i-PTXR	4212	4736	-523.7	1274	3	3	0.5811	54
ADGRA3-CTF:Ga-olf + Ric8B vs. ADGRA3-CTF:Ga-i-PTXR + PTX	4212	2610	1602	1274	3	3	1.778	54
ADGRA3-CTF:Ga-olf + Ric8B vs. ADGRA3-CTF:Ga-q	4212	6274	-2062	1274	3	3	2.289	54
ADGRA3-CTF:Ga-olf + Ric8B vs. ADGRA3-CTF:Ga-12	4212	6586	-2374	1274	3	3	2.635	54
ADGRA3-CTF:Ga-olf + Ric8B vs. ADGRA3-CTF:Ga-13	4212	6882	-2671	1274	3	3	2.964	54
ADGRA3-CTF:Ga-i-PTXR vs. ADGRA3-CTF:Ga-i-PTXR + PTX	4736	2610	2126	1274	3	3	2.359	54
ADGRA3-CTF:Ga-i-PTXR vs. ADGRA3-CTF:Ga-q	4736	6274	-1539	1274	3	3	1.708	54
ADGRA3-CTF:Ga-i-PTXR vs. ADGRA3-CTF:Ga-12	4736	6586	-1851	1274	3	3	2.054	54
ADGRA3-CTF:Ga-i-PTXR vs. ADGRA3-CTF:Ga-13	4736	6882	-2147	1274	3	3	2.383	54
ADGRA3-CTF:Ga-i-PTXR + PTX vs. ADGRA3-CTF:Ga-q	2610	6274	-3664	1274	3	3	4.067	54
ADGRA3-CTF:Ga-i-PTXR + PTX vs. ADGRA3-CTF:Ga-12	2610	6586	-3976	1274	3	3	4.413	54
ADGRA3-CTF:Ga-i-PTXR + PTX vs. ADGRA3-CTF:Ga-13	2610	6882	-4273	1274	3	3	4.741	54
ADGRA3-CTF:Ga-q vs. ADGRA3-CTF:Ga-12	6274	6586	-311.9	1274	3	3	0.3461	54
ADGRA3-CTF:Ga-q vs. ADGRA3-CTF:Ga-13	6274	6882	-608.1	1274	3	3	0.6749	54
ADGRA3-CTF:Ga-12 vs. ADGRA3-CTF:Ga-13	6586	6882	-296.2	1274	3	3	0.3287	54

## Sheet: Figure 2D
Figure 2B (SRE)
Two-way ANOVA	Ordinary
Alpha	0.05
Source of Variation	% of total variation	P value	P value summary	Significant?
Interaction	6.163	0.1756	ns	No
Row Factor (receptor)	1.038	0.1609	ns	No
Column Factor (Gα)	77.97	<0,0001	****	Yes
ANOVA table	SS	DF	MS	F (DFn, DFd)	P value
Interaction	1308289	16	81768	F (16, 54) = 1,403	P=0,1756
Row Factor	220287	2	110143	F (2, 54) = 1,890	P=0,1609
Column Factor	16552456	8	2069057	F (8, 54) = 35,50	P<0,0001
Residual	3147133	54	58280
Number of families	1
Number of comparisons per family	351
Alpha	0.05
Tukey's multiple comparisons test	Mean Diff,	95,00% CI of diff,	Below threshold?	Summary	Adjusted P Value
No Receptor:No Gα vs. No Receptor:No Gα + Ric8B	9.778	-758,5 to 778,0	No	ns	>0,9999
No Receptor:No Gα vs. No Receptor:Gαs	28.67	-739,6 to 796,9	No	ns	>0,9999
No Receptor:No Gα vs. No Receptor:Gαolf + Ric8B	38.67	-729,6 to 806,9	No	ns	>0,9999
No Receptor:No Gα vs. No Receptor:Gαi-PTXR	40.89	-727,3 to 809,1	No	ns	>0,9999
No Receptor:No Gα vs. No Receptor:Gαi-PTXR + PTX	38.89	-729,3 to 807,1	No	ns	>0,9999
No Receptor:No Gα vs. No Receptor:Gαq	-1.889	-770,1 to 766,3	No	ns	>0,9999
No Receptor:No Gα vs. No Receptor:Gα12	-291.2	-1059 to 477,0	No	ns	0.999
No Receptor:No Gα vs. No Receptor:Gα13	-1634	-2402 to -865,7	Yes	****	<0,0001
No Receptor:No Gα vs. ADGRA3-FL:No Gα	33.33	-734,9 to 801,6	No	ns	>0,9999
No Receptor:No Gα vs. ADGRA3-FL:No Gα + Ric8B	19.67	-748,6 to 787,9	No	ns	>0,9999
No Receptor:No Gα vs. ADGRA3-FL:Gαs	27.11	-741,1 to 795,3	No	ns	>0,9999
No Receptor:No Gα vs. ADGRA3-FL:Gαolf + Ric8B	23.11	-745,1 to 791,3	No	ns	>0,9999
No Receptor:No Gα vs. ADGRA3-FL:Gαi-PTXR	18.44	-749,8 to 786,7	No	ns	>0,9999
No Receptor:No Gα vs. ADGRA3-FL:Gαi-PTXR + PTX	38.56	-729,7 to 806,8	No	ns	>0,9999
No Receptor:No Gα vs. ADGRA3-FL:Gαq	-5	-773,2 to 763,2	No	ns	>0,9999
No Receptor:No Gα vs. ADGRA3-FL:Gα12	-346	-1114 to 422,2	No	ns	0.9891
No Receptor:No Gα vs. ADGRA3-FL:Gα13	-1779	-2547 to -1010	Yes	****	<0,0001
No Receptor:No Gα vs. ADGRA3-CTF:No Gα	30.89	-737,3 to 799,1	No	ns	>0,9999
No Receptor:No Gα vs. ADGRA3-CTF:No Gα + Ric8B	10.33	-757,9 to 778,6	No	ns	>0,9999
No Receptor:No Gα vs. ADGRA3-CTF:Gαs	39.33	-728,9 to 807,6	No	ns	>0,9999
No Receptor:No Gα vs. ADGRA3-CTF:Gαolf + Ric8B	20	-748,2 to 788,2	No	ns	>0,9999
No Receptor:No Gα vs. ADGRA3-CTF:Gαi-PTXR	39.56	-728,7 to 807,8	No	ns	>0,9999
No Receptor:No Gα vs. ADGRA3-CTF:Gαi-PTXR + PTX	35.44	-732,8 to 803,7	No	ns	>0,9999
No Receptor:No Gα vs. ADGRA3-CTF:Gαq	-7.333	-775,6 to 760,9	No	ns	>0,9999
No Receptor:No Gα vs. ADGRA3-CTF:Gα12	-206.6	-974,8 to 561,7	No	ns	>0,9999
No Receptor:No Gα vs. ADGRA3-CTF:Gα13	-850.9	-1619 to -82,66	Yes	*	0.0151
No Receptor:No Gα + Ric8B vs. No Receptor:Gαs	18.89	-749,3 to 787,1	No	ns	>0,9999
No Receptor:No Gα + Ric8B vs. No Receptor:Gαolf + Ric8B	28.89	-739,3 to 797,1	No	ns	>0,9999
No Receptor:No Gα + Ric8B vs. No Receptor:Gαi-PTXR	31.11	-737,1 to 799,3	No	ns	>0,9999
No Receptor:No Gα + Ric8B vs. No Receptor:Gαi-PTXR + PTX	29.11	-739,1 to 797,3	No	ns	>0,9999
No Receptor:No Gα + Ric8B vs. No Receptor:Gαq	-11.67	-779,9 to 756,6	No	ns	>0,9999
No Receptor:No Gα + Ric8B vs. No Receptor:Gα12	-301	-1069 to 467,2	No	ns	0.9983
No Receptor:No Gα + Ric8B vs. No Receptor:Gα13	-1644	-2412 to -875,4	Yes	****	<0,0001
No Receptor:No Gα + Ric8B vs. ADGRA3-FL:No Gα	23.56	-744,7 to 791,8	No	ns	>0,9999
No Receptor:No Gα + Ric8B vs. ADGRA3-FL:No Gα + Ric8B	9.889	-758,3 to 778,1	No	ns	>0,9999
No Receptor:No Gα + Ric8B vs. ADGRA3-FL:Gαs	17.33	-750,9 to 785,6	No	ns	>0,9999
No Receptor:No Gα + Ric8B vs. ADGRA3-FL:Gαolf + Ric8B	13.33	-754,9 to 781,6	No	ns	>0,9999
No Receptor:No Gα + Ric8B vs. ADGRA3-FL:Gαi-PTXR	8.667	-759,6 to 776,9	No	ns	>0,9999
No Receptor:No Gα + Ric8B vs. ADGRA3-FL:Gαi-PTXR + PTX	28.78	-739,5 to 797,0	No	ns	>0,9999
No Receptor:No Gα + Ric8B vs. ADGRA3-FL:Gαq	-14.78	-783,0 to 753,5	No	ns	>0,9999
No Receptor:No Gα + Ric8B vs. ADGRA3-FL:Gα12	-355.8	-1124 to 412,5	No	ns	0.9847
No Receptor:No Gα + Ric8B vs. ADGRA3-FL:Gα13	-1788	-2557 to -1020	Yes	****	<0,0001
No Receptor:No Gα + Ric8B vs. ADGRA3-CTF:No Gα	21.11	-747,1 to 789,3	No	ns	>0,9999
No Receptor:No Gα + Ric8B vs. ADGRA3-CTF:No Gα + Ric8B	0.5556	-767,7 to 768,8	No	ns	>0,9999
No Receptor:No Gα + Ric8B vs. ADGRA3-CTF:Gαs	29.56	-738,7 to 797,8	No	ns	>0,9999
No Receptor:No Gα + Ric8B vs. ADGRA3-CTF:Gαolf + Ric8B	10.22	-758,0 to 778,5	No	ns	>0,9999
No Receptor:No Gα + Ric8B vs. ADGRA3-CTF:Gαi-PTXR	29.78	-738,5 to 798,0	No	ns	>0,9999
No Receptor:No Gα + Ric8B vs. ADGRA3-CTF:Gαi-PTXR + PTX	25.67	-742,6 to 793,9	No	ns	>0,9999
No Receptor:No Gα + Ric8B vs. ADGRA3-CTF:Gαq	-17.11	-785,3 to 751,1	No	ns	>0,9999
No Receptor:No Gα + Ric8B vs. ADGRA3-CTF:Gα12	-216.3	-984,6 to 551,9	No	ns	>0,9999
No Receptor:No Gα + Ric8B vs. ADGRA3-CTF:Gα13	-860.7	-1629 to -92,44	Yes	*	0.013
No Receptor:Gαs vs. No Receptor:Gαolf + Ric8B	10	-758,2 to 778,2	No	ns	>0,9999
No Receptor:Gαs vs. No Receptor:Gαi-PTXR	12.22	-756,0 to 780,5	No	ns	>0,9999
No Receptor:Gαs vs. No Receptor:Gαi-PTXR + PTX	10.22	-758,0 to 778,5	No	ns	>0,9999
No Receptor:Gαs vs. No Receptor:Gαq	-30.56	-798,8 to 737,7	No	ns	>0,9999
No Receptor:Gαs vs. No Receptor:Gα12	-319.9	-1088 to 448,3	No	ns	0.9961
No Receptor:Gαs vs. No Receptor:Gα13	-1663	-2431 to -894,3	Yes	****	<0,0001
No Receptor:Gαs vs. ADGRA3-FL:No Gα	4.667	-763,6 to 772,9	No	ns	>0,9999
No Receptor:Gαs vs. ADGRA3-FL:No Gα + Ric8B	-9	-777,2 to 759,2	No	ns	>0,9999
No Receptor:Gαs vs. ADGRA3-FL:Gαs	-1.555	-769,8 to 766,7	No	ns	>0,9999
No Receptor:Gαs vs. ADGRA3-FL:Gαolf + Ric8B	-5.556	-773,8 to 762,7	No	ns	>0,9999
No Receptor:Gαs vs. ADGRA3-FL:Gαi-PTXR	-10.22	-778,5 to 758,0	No	ns	>0,9999
No Receptor:Gαs vs. ADGRA3-FL:Gαi-PTXR + PTX	9.889	-758,3 to 778,1	No	ns	>0,9999
No Receptor:Gαs vs. ADGRA3-FL:Gαq	-33.67	-801,9 to 734,6	No	ns	>0,9999
No Receptor:Gαs vs. ADGRA3-FL:Gα12	-374.7	-1143 to 393,6	No	ns	0.9724
No Receptor:Gαs vs. ADGRA3-FL:Gα13	-1807	-2576 to -1039	Yes	****	<0,0001
No Receptor:Gαs vs. ADGRA3-CTF:No Gα	2.222	-766,0 to 770,5	No	ns	>0,9999
No Receptor:Gαs vs. ADGRA3-CTF:No Gα + Ric8B	-18.33	-786,6 to 749,9	No	ns	>0,9999
No Receptor:Gαs vs. ADGRA3-CTF:Gαs	10.67	-757,6 to 778,9	No	ns	>0,9999
No Receptor:Gαs vs. ADGRA3-CTF:Gαolf + Ric8B	-8.667	-776,9 to 759,6	No	ns	>0,9999
No Receptor:Gαs vs. ADGRA3-CTF:Gαi-PTXR	10.89	-757,3 to 779,1	No	ns	>0,9999
No Receptor:Gαs vs. ADGRA3-CTF:Gαi-PTXR + PTX	6.778	-761,5 to 775,0	No	ns	>0,9999
No Receptor:Gαs vs. ADGRA3-CTF:Gαq	-36	-804,2 to 732,2	No	ns	>0,9999
No Receptor:Gαs vs. ADGRA3-CTF:Gα12	-235.2	-1003 to 533,0	No	ns	>0,9999
No Receptor:Gαs vs. ADGRA3-CTF:Gα13	-879.6	-1648 to -111,3	Yes	**	0.0097
No Receptor:Gαolf + Ric8B vs. No Receptor:Gαi-PTXR	2.222	-766,0 to 770,5	No	ns	>0,9999
No Receptor:Gαolf + Ric8B vs. No Receptor:Gαi-PTXR + PTX	0.2222	-768,0 to 768,5	No	ns	>0,9999
No Receptor:Gαolf + Ric8B vs. No Receptor:Gαq	-40.56	-808,8 to 727,7	No	ns	>0,9999
No Receptor:Gαolf + Ric8B vs. No Receptor:Gα12	-329.9	-1098 to 438,3	No	ns	0.9941
No Receptor:Gαolf + Ric8B vs. No Receptor:Gα13	-1673	-2441 to -904,3	Yes	****	<0,0001
No Receptor:Gαolf + Ric8B vs. ADGRA3-FL:No Gα	-5.333	-773,6 to 762,9	No	ns	>0,9999
No Receptor:Gαolf + Ric8B vs. ADGRA3-FL:No Gα + Ric8B	-19	-787,2 to 749,2	No	ns	>0,9999
No Receptor:Gαolf + Ric8B vs. ADGRA3-FL:Gαs	-11.56	-779,8 to 756,7	No	ns	>0,9999
No Receptor:Gαolf + Ric8B vs. ADGRA3-FL:Gαolf + Ric8B	-15.56	-783,8 to 752,7	No	ns	>0,9999
No Receptor:Gαolf + Ric8B vs. ADGRA3-FL:Gαi-PTXR	-20.22	-788,5 to 748,0	No	ns	>0,9999
No Receptor:Gαolf + Ric8B vs. ADGRA3-FL:Gαi-PTXR + PTX	-0.1111	-768,3 to 768,1	No	ns	>0,9999
No Receptor:Gαolf + Ric8B vs. ADGRA3-FL:Gαq	-43.67	-811,9 to 724,6	No	ns	>0,9999
No Receptor:Gαolf + Ric8B vs. ADGRA3-FL:Gα12	-384.7	-1153 to 383,6	No	ns	0.9634
No Receptor:Gαolf + Ric8B vs. ADGRA3-FL:Gα13	-1817	-2586 to -1049	Yes	****	<0,0001
No Receptor:Gαolf + Ric8B vs. ADGRA3-CTF:No Gα	-7.778	-776,0 to 760,5	No	ns	>0,9999
No Receptor:Gαolf + Ric8B vs. ADGRA3-CTF:No Gα + Ric8B	-28.33	-796,6 to 739,9	No	ns	>0,9999
No Receptor:Gαolf + Ric8B vs. ADGRA3-CTF:Gαs	0.6667	-767,6 to 768,9	No	ns	>0,9999
No Receptor:Gαolf + Ric8B vs. ADGRA3-CTF:Gαolf + Ric8B	-18.67	-786,9 to 749,6	No	ns	>0,9999
No Receptor:Gαolf + Ric8B vs. ADGRA3-CTF:Gαi-PTXR	0.8889	-767,3 to 769,1	No	ns	>0,9999
No Receptor:Gαolf + Ric8B vs. ADGRA3-CTF:Gαi-PTXR + PTX	-3.222	-771,5 to 765,0	No	ns	>0,9999
No Receptor:Gαolf + Ric8B vs. ADGRA3-CTF:Gαq	-46	-814,2 to 722,2	No	ns	>0,9999
No Receptor:Gαolf + Ric8B vs. ADGRA3-CTF:Gα12	-245.2	-1013 to 523,0	No	ns	>0,9999
No Receptor:Gαolf + Ric8B vs. ADGRA3-CTF:Gα13	-889.6	-1658 to -121,3	Yes	**	0.0083
No Receptor:Gαi-PTXR vs. No Receptor:Gαi-PTXR + PTX	-2	-770,2 to 766,2	No	ns	>0,9999
No Receptor:Gαi-PTXR vs. No Receptor:Gαq	-42.78	-811,0 to 725,5	No	ns	>0,9999
No Receptor:Gαi-PTXR vs. No Receptor:Gα12	-332.1	-1100 to 436,1	No	ns	0.9935
No Receptor:Gαi-PTXR vs. No Receptor:Gα13	-1675	-2443 to -906,5	Yes	****	<0,0001
No Receptor:Gαi-PTXR vs. ADGRA3-FL:No Gα	-7.555	-775,8 to 760,7	No	ns	>0,9999
No Receptor:Gαi-PTXR vs. ADGRA3-FL:No Gα + Ric8B	-21.22	-789,5 to 747,0	No	ns	>0,9999
No Receptor:Gαi-PTXR vs. ADGRA3-FL:Gαs	-13.78	-782,0 to 754,5	No	ns	>0,9999
No Receptor:Gαi-PTXR vs. ADGRA3-FL:Gαolf + Ric8B	-17.78	-786,0 to 750,5	No	ns	>0,9999
No Receptor:Gαi-PTXR vs. ADGRA3-FL:Gαi-PTXR	-22.44	-790,7 to 745,8	No	ns	>0,9999
No Receptor:Gαi-PTXR vs. ADGRA3-FL:Gαi-PTXR + PTX	-2.333	-770,6 to 765,9	No	ns	>0,9999
No Receptor:Gαi-PTXR vs. ADGRA3-FL:Gαq	-45.89	-814,1 to 722,3	No	ns	>0,9999
No Receptor:Gαi-PTXR vs. ADGRA3-FL:Gα12	-386.9	-1155 to 381,3	No	ns	0.9612
No Receptor:Gαi-PTXR vs. ADGRA3-FL:Gα13	-1820	-2588 to -1051	Yes	****	<0,0001
No Receptor:Gαi-PTXR vs. ADGRA3-CTF:No Gα	-10	-778,2 to 758,2	No	ns	>0,9999
No Receptor:Gαi-PTXR vs. ADGRA3-CTF:No Gα + Ric8B	-30.56	-798,8 to 737,7	No	ns	>0,9999
No Receptor:Gαi-PTXR vs. ADGRA3-CTF:Gαs	-1.555	-769,8 to 766,7	No	ns	>0,9999
No Receptor:Gαi-PTXR vs. ADGRA3-CTF:Gαolf + Ric8B	-20.89	-789,1 to 747,3	No	ns	>0,9999
No Receptor:Gαi-PTXR vs. ADGRA3-CTF:Gαi-PTXR	-1.333	-769,6 to 766,9	No	ns	>0,9999
No Receptor:Gαi-PTXR vs. ADGRA3-CTF:Gαi-PTXR + PTX	-5.444	-773,7 to 762,8	No	ns	>0,9999
No Receptor:Gαi-PTXR vs. ADGRA3-CTF:Gαq	-48.22	-816,5 to 720,0	No	ns	>0,9999
No Receptor:Gαi-PTXR vs. ADGRA3-CTF:Gα12	-247.4	-1016 to 520,8	No	ns	>0,9999
No Receptor:Gαi-PTXR vs. ADGRA3-CTF:Gα13	-891.8	-1660 to -123,5	Yes	**	0.008
No Receptor:Gαi-PTXR + PTX vs. No Receptor:Gαq	-40.78	-809,0 to 727,5	No	ns	>0,9999
No Receptor:Gαi-PTXR + PTX vs. No Receptor:Gα12	-330.1	-1098 to 438,1	No	ns	0.994
No Receptor:Gαi-PTXR + PTX vs. No Receptor:Gα13	-1673	-2441 to -904,5	Yes	****	<0,0001
No Receptor:Gαi-PTXR + PTX vs. ADGRA3-FL:No Gα	-5.555	-773,8 to 762,7	No	ns	>0,9999
No Receptor:Gαi-PTXR + PTX vs. ADGRA3-FL:No Gα + Ric8B	-19.22	-787,5 to 749,0	No	ns	>0,9999
No Receptor:Gαi-PTXR + PTX vs. ADGRA3-FL:Gαs	-11.78	-780,0 to 756,5	No	ns	>0,9999
No Receptor:Gαi-PTXR + PTX vs. ADGRA3-FL:Gαolf + Ric8B	-15.78	-784,0 to 752,5	No	ns	>0,9999
No Receptor:Gαi-PTXR + PTX vs. ADGRA3-FL:Gαi-PTXR	-20.44	-788,7 to 747,8	No	ns	>0,9999
No Receptor:Gαi-PTXR + PTX vs. ADGRA3-FL:Gαi-PTXR + PTX	-0.3333	-768,6 to 767,9	No	ns	>0,9999
No Receptor:Gαi-PTXR + PTX vs. ADGRA3-FL:Gαq	-43.89	-812,1 to 724,3	No	ns	>0,9999
No Receptor:Gαi-PTXR + PTX vs. ADGRA3-FL:Gα12	-384.9	-1153 to 383,3	No	ns	0.9632
No Receptor:Gαi-PTXR + PTX vs. ADGRA3-FL:Gα13	-1818	-2586 to -1049	Yes	****	<0,0001
No Receptor:Gαi-PTXR + PTX vs. ADGRA3-CTF:No Gα	-8	-776,2 to 760,2	No	ns	>0,9999
No Receptor:Gαi-PTXR + PTX vs. ADGRA3-CTF:No Gα + Ric8B	-28.56	-796,8 to 739,7	No	ns	>0,9999
No Receptor:Gαi-PTXR + PTX vs. ADGRA3-CTF:Gαs	0.4445	-767,8 to 768,7	No	ns	>0,9999
No Receptor:Gαi-PTXR + PTX vs. ADGRA3-CTF:Gαolf + Ric8B	-18.89	-787,1 to 749,3	No	ns	>0,9999
No Receptor:Gαi-PTXR + PTX vs. ADGRA3-CTF:Gαi-PTXR	0.6667	-767,6 to 768,9	No	ns	>0,9999
No Receptor:Gαi-PTXR + PTX vs. ADGRA3-CTF:Gαi-PTXR + PTX	-3.444	-771,7 to 764,8	No	ns	>0,9999
No Receptor:Gαi-PTXR + PTX vs. ADGRA3-CTF:Gαq	-46.22	-814,5 to 722,0	No	ns	>0,9999
No Receptor:Gαi-PTXR + PTX vs. ADGRA3-CTF:Gα12	-245.4	-1014 to 522,8	No	ns	>0,9999
No Receptor:Gαi-PTXR + PTX vs. ADGRA3-CTF:Gα13	-889.8	-1658 to -121,5	Yes	**	0.0082
No Receptor:Gαq vs. No Receptor:Gα12	-289.3	-1058 to 478,9	No	ns	0.9991
No Receptor:Gαq vs. No Receptor:Gα13	-1632	-2400 to -863,8	Yes	****	<0,0001
No Receptor:Gαq vs. ADGRA3-FL:No Gα	35.22	-733,0 to 803,5	No	ns	>0,9999
No Receptor:Gαq vs. ADGRA3-FL:No Gα + Ric8B	21.56	-746,7 to 789,8	No	ns	>0,9999
No Receptor:Gαq vs. ADGRA3-FL:Gαs	29	-739,2 to 797,2	No	ns	>0,9999
No Receptor:Gαq vs. ADGRA3-FL:Gαolf + Ric8B	25	-743,2 to 793,2	No	ns	>0,9999
No Receptor:Gαq vs. ADGRA3-FL:Gαi-PTXR	20.33	-747,9 to 788,6	No	ns	>0,9999
No Receptor:Gαq vs. ADGRA3-FL:Gαi-PTXR + PTX	40.44	-727,8 to 808,7	No	ns	>0,9999
No Receptor:Gαq vs. ADGRA3-FL:Gαq	-3.111	-771,3 to 765,1	No	ns	>0,9999
No Receptor:Gαq vs. ADGRA3-FL:Gα12	-344.1	-1112 to 424,1	No	ns	0.9898
No Receptor:Gαq vs. ADGRA3-FL:Gα13	-1777	-2545 to -1009	Yes	****	<0,0001
No Receptor:Gαq vs. ADGRA3-CTF:No Gα	32.78	-735,5 to 801,0	No	ns	>0,9999
No Receptor:Gαq vs. ADGRA3-CTF:No Gα + Ric8B	12.22	-756,0 to 780,5	No	ns	>0,9999
No Receptor:Gαq vs. ADGRA3-CTF:Gαs	41.22	-727,0 to 809,5	No	ns	>0,9999
No Receptor:Gαq vs. ADGRA3-CTF:Gαolf + Ric8B	21.89	-746,3 to 790,1	No	ns	>0,9999
No Receptor:Gαq vs. ADGRA3-CTF:Gαi-PTXR	41.44	-726,8 to 809,7	No	ns	>0,9999
No Receptor:Gαq vs. ADGRA3-CTF:Gαi-PTXR + PTX	37.33	-730,9 to 805,6	No	ns	>0,9999
No Receptor:Gαq vs. ADGRA3-CTF:Gαq	-5.444	-773,7 to 762,8	No	ns	>0,9999
No Receptor:Gαq vs. ADGRA3-CTF:Gα12	-204.7	-972,9 to 563,6	No	ns	>0,9999
No Receptor:Gαq vs. ADGRA3-CTF:Gα13	-849	-1617 to -80,77	Yes	*	0.0155
No Receptor:Gα12 vs. No Receptor:Gα13	-1343	-2111 to -574,4	Yes	****	<0,0001
No Receptor:Gα12 vs. ADGRA3-FL:No Gα	324.6	-443,7 to 1093	No	ns	0.9952
No Receptor:Gα12 vs. ADGRA3-FL:No Gα + Ric8B	310.9	-457,3 to 1079	No	ns	0.9974
No Receptor:Gα12 vs. ADGRA3-FL:Gαs	318.3	-449,9 to 1087	No	ns	0.9963
No Receptor:Gα12 vs. ADGRA3-FL:Gαolf + Ric8B	314.3	-453,9 to 1083	No	ns	0.9969
No Receptor:Gα12 vs. ADGRA3-FL:Gαi-PTXR	309.7	-458,6 to 1078	No	ns	0.9975
No Receptor:Gα12 vs. ADGRA3-FL:Gαi-PTXR + PTX	329.8	-438,5 to 1098	No	ns	0.9941
No Receptor:Gα12 vs. ADGRA3-FL:Gαq	286.2	-482,0 to 1054	No	ns	0.9992
No Receptor:Gα12 vs. ADGRA3-FL:Gα12	-54.78	-823,0 to 713,5	No	ns	>0,9999
No Receptor:Gα12 vs. ADGRA3-FL:Gα13	-1487	-2256 to -719,2	Yes	****	<0,0001
No Receptor:Gα12 vs. ADGRA3-CTF:No Gα	322.1	-446,1 to 1090	No	ns	0.9957
No Receptor:Gα12 vs. ADGRA3-CTF:No Gα + Ric8B	301.6	-466,7 to 1070	No	ns	0.9983
No Receptor:Gα12 vs. ADGRA3-CTF:Gαs	330.6	-437,7 to 1099	No	ns	0.9939
No Receptor:Gα12 vs. ADGRA3-CTF:Gαolf + Ric8B	311.2	-457,0 to 1079	No	ns	0.9973
No Receptor:Gα12 vs. ADGRA3-CTF:Gαi-PTXR	330.8	-437,5 to 1099	No	ns	0.9939
No Receptor:Gα12 vs. ADGRA3-CTF:Gαi-PTXR + PTX	326.7	-441,6 to 1095	No	ns	0.9948
No Receptor:Gα12 vs. ADGRA3-CTF:Gαq	283.9	-484,3 to 1052	No	ns	0.9993
No Receptor:Gα12 vs. ADGRA3-CTF:Gα12	84.67	-683,6 to 852,9	No	ns	>0,9999
No Receptor:Gα12 vs. ADGRA3-CTF:Gα13	-559.7	-1328 to 208,6	No	ns	0.4821
No Receptor:Gα13 vs. ADGRA3-FL:No Gα	1667	899,0 to 2435	Yes	****	<0,0001
No Receptor:Gα13 vs. ADGRA3-FL:No Gα + Ric8B	1654	885,3 to 2422	Yes	****	<0,0001
No Receptor:Gα13 vs. ADGRA3-FL:Gαs	1661	892,8 to 2429	Yes	****	<0,0001
No Receptor:Gα13 vs. ADGRA3-FL:Gαolf + Ric8B	1657	888,8 to 2425	Yes	****	<0,0001
No Receptor:Gα13 vs. ADGRA3-FL:Gαi-PTXR	1652	884,1 to 2421	Yes	****	<0,0001
No Receptor:Gα13 vs. ADGRA3-FL:Gαi-PTXR + PTX	1672	904,2 to 2441	Yes	****	<0,0001
No Receptor:Gα13 vs. ADGRA3-FL:Gαq	1629	860,7 to 2397	Yes	****	<0,0001
No Receptor:Gα13 vs. ADGRA3-FL:Gα12	1288	519,7 to 2056	Yes	****	<0,0001
No Receptor:Gα13 vs. ADGRA3-FL:Gα13	-144.8	-913,0 to 623,5	No	ns	>0,9999
No Receptor:Gα13 vs. ADGRA3-CTF:No Gα	1665	896,5 to 2433	Yes	****	<0,0001
No Receptor:Gα13 vs. ADGRA3-CTF:No Gα + Ric8B	1644	876,0 to 2412	Yes	****	<0,0001
No Receptor:Gα13 vs. ADGRA3-CTF:Gαs	1673	905,0 to 2441	Yes	****	<0,0001
No Receptor:Gα13 vs. ADGRA3-CTF:Gαolf + Ric8B	1654	885,7 to 2422	Yes	****	<0,0001
No Receptor:Gα13 vs. ADGRA3-CTF:Gαi-PTXR	1673	905,2 to 2442	Yes	****	<0,0001
No Receptor:Gα13 vs. ADGRA3-CTF:Gαi-PTXR + PTX	1669	901,1 to 2438	Yes	****	<0,0001
No Receptor:Gα13 vs. ADGRA3-CTF:Gαq	1627	858,3 to 2395	Yes	****	<0,0001
No Receptor:Gα13 vs. ADGRA3-CTF:Gα12	1427	659,1 to 2196	Yes	****	<0,0001
No Receptor:Gα13 vs. ADGRA3-CTF:Gα13	783	14,77 to 1551	Yes	*	0.0407
ADGRA3-FL:No Gα vs. ADGRA3-FL:No Gα + Ric8B	-13.67	-781,9 to 754,6	No	ns	>0,9999
ADGRA3-FL:No Gα vs. ADGRA3-FL:Gαs	-6.222	-774,5 to 762,0	No	ns	>0,9999
ADGRA3-FL:No Gα vs. ADGRA3-FL:Gαolf + Ric8B	-10.22	-778,5 to 758,0	No	ns	>0,9999
ADGRA3-FL:No Gα vs. ADGRA3-FL:Gαi-PTXR	-14.89	-783,1 to 753,3	No	ns	>0,9999
ADGRA3-FL:No Gα vs. ADGRA3-FL:Gαi-PTXR + PTX	5.222	-763,0 to 773,5	No	ns	>0,9999
ADGRA3-FL:No Gα vs. ADGRA3-FL:Gαq	-38.33	-806,6 to 729,9	No	ns	>0,9999
ADGRA3-FL:No Gα vs. ADGRA3-FL:Gα12	-379.3	-1148 to 388,9	No	ns	0.9684
ADGRA3-FL:No Gα vs. ADGRA3-FL:Gα13	-1812	-2580 to -1044	Yes	****	<0,0001
ADGRA3-FL:No Gα vs. ADGRA3-CTF:No Gα	-2.445	-770,7 to 765,8	No	ns	>0,9999
ADGRA3-FL:No Gα vs. ADGRA3-CTF:No Gα + Ric8B	-23	-791,2 to 745,2	No	ns	>0,9999
ADGRA3-FL:No Gα vs. ADGRA3-CTF:Gαs	6	-762,2 to 774,2	No	ns	>0,9999
ADGRA3-FL:No Gα vs. ADGRA3-CTF:Gαolf + Ric8B	-13.33	-781,6 to 754,9	No	ns	>0,9999
ADGRA3-FL:No Gα vs. ADGRA3-CTF:Gαi-PTXR	6.222	-762,0 to 774,5	No	ns	>0,9999
ADGRA3-FL:No Gα vs. ADGRA3-CTF:Gαi-PTXR + PTX	2.111	-766,1 to 770,3	No	ns	>0,9999
ADGRA3-FL:No Gα vs. ADGRA3-CTF:Gαq	-40.67	-808,9 to 727,6	No	ns	>0,9999
ADGRA3-FL:No Gα vs. ADGRA3-CTF:Gα12	-239.9	-1008 to 528,3	No	ns	>0,9999
ADGRA3-FL:No Gα vs. ADGRA3-CTF:Gα13	-884.2	-1652 to -116,0	Yes	**	0.009
ADGRA3-FL:No Gα + Ric8B vs. ADGRA3-FL:Gαs	7.445	-760,8 to 775,7	No	ns	>0,9999
ADGRA3-FL:No Gα + Ric8B vs. ADGRA3-FL:Gαolf + Ric8B	3.444	-764,8 to 771,7	No	ns	>0,9999
ADGRA3-FL:No Gα + Ric8B vs. ADGRA3-FL:Gαi-PTXR	-1.222	-769,5 to 767,0	No	ns	>0,9999
ADGRA3-FL:No Gα + Ric8B vs. ADGRA3-FL:Gαi-PTXR + PTX	18.89	-749,3 to 787,1	No	ns	>0,9999
ADGRA3-FL:No Gα + Ric8B vs. ADGRA3-FL:Gαq	-24.67	-792,9 to 743,6	No	ns	>0,9999
ADGRA3-FL:No Gα + Ric8B vs. ADGRA3-FL:Gα12	-365.7	-1134 to 402,6	No	ns	0.979
ADGRA3-FL:No Gα + Ric8B vs. ADGRA3-FL:Gα13	-1798	-2567 to -1030	Yes	****	<0,0001
ADGRA3-FL:No Gα + Ric8B vs. ADGRA3-CTF:No Gα	11.22	-757,0 to 779,5	No	ns	>0,9999
ADGRA3-FL:No Gα + Ric8B vs. ADGRA3-CTF:No Gα + Ric8B	-9.333	-777,6 to 758,9	No	ns	>0,9999
ADGRA3-FL:No Gα + Ric8B vs. ADGRA3-CTF:Gαs	19.67	-748,6 to 787,9	No	ns	>0,9999
ADGRA3-FL:No Gα + Ric8B vs. ADGRA3-CTF:Gαolf + Ric8B	0.3333	-767,9 to 768,6	No	ns	>0,9999
ADGRA3-FL:No Gα + Ric8B vs. ADGRA3-CTF:Gαi-PTXR	19.89	-748,3 to 788,1	No	ns	>0,9999
ADGRA3-FL:No Gα + Ric8B vs. ADGRA3-CTF:Gαi-PTXR + PTX	15.78	-752,5 to 784,0	No	ns	>0,9999
ADGRA3-FL:No Gα + Ric8B vs. ADGRA3-CTF:Gαq	-27	-795,2 to 741,2	No	ns	>0,9999
ADGRA3-FL:No Gα + Ric8B vs. ADGRA3-CTF:Gα12	-226.2	-994,5 to 542,0	No	ns	>0,9999
ADGRA3-FL:No Gα + Ric8B vs. ADGRA3-CTF:Gα13	-870.6	-1639 to -102,3	Yes	*	0.0111
ADGRA3-FL:Gαs vs. ADGRA3-FL:Gαolf + Ric8B	-4	-772,2 to 764,2	No	ns	>0,9999
ADGRA3-FL:Gαs vs. ADGRA3-FL:Gαi-PTXR	-8.667	-776,9 to 759,6	No	ns	>0,9999
ADGRA3-FL:Gαs vs. ADGRA3-FL:Gαi-PTXR + PTX	11.44	-756,8 to 779,7	No	ns	>0,9999
ADGRA3-FL:Gαs vs. ADGRA3-FL:Gαq	-32.11	-800,3 to 736,1	No	ns	>0,9999
ADGRA3-FL:Gαs vs. ADGRA3-FL:Gα12	-373.1	-1141 to 395,1	No	ns	0.9736
ADGRA3-FL:Gαs vs. ADGRA3-FL:Gα13	-1806	-2574 to -1038	Yes	****	<0,0001
ADGRA3-FL:Gαs vs. ADGRA3-CTF:No Gα	3.778	-764,5 to 772,0	No	ns	>0,9999
ADGRA3-FL:Gαs vs. ADGRA3-CTF:No Gα + Ric8B	-16.78	-785,0 to 751,5	No	ns	>0,9999
ADGRA3-FL:Gαs vs. ADGRA3-CTF:Gαs	12.22	-756,0 to 780,5	No	ns	>0,9999
ADGRA3-FL:Gαs vs. ADGRA3-CTF:Gαolf + Ric8B	-7.111	-775,3 to 761,1	No	ns	>0,9999
ADGRA3-FL:Gαs vs. ADGRA3-CTF:Gαi-PTXR	12.44	-755,8 to 780,7	No	ns	>0,9999
ADGRA3-FL:Gαs vs. ADGRA3-CTF:Gαi-PTXR + PTX	8.333	-759,9 to 776,6	No	ns	>0,9999
ADGRA3-FL:Gαs vs. ADGRA3-CTF:Gαq	-34.44	-802,7 to 733,8	No	ns	>0,9999
ADGRA3-FL:Gαs vs. ADGRA3-CTF:Gα12	-233.7	-1002 to 534,6	No	ns	>0,9999
ADGRA3-FL:Gαs vs. ADGRA3-CTF:Gα13	-878	-1646 to -109,8	Yes	**	0.0099
ADGRA3-FL:Gαolf + Ric8B vs. ADGRA3-FL:Gαi-PTXR	-4.667	-772,9 to 763,6	No	ns	>0,9999
ADGRA3-FL:Gαolf + Ric8B vs. ADGRA3-FL:Gαi-PTXR + PTX	15.44	-752,8 to 783,7	No	ns	>0,9999
ADGRA3-FL:Gαolf + Ric8B vs. ADGRA3-FL:Gαq	-28.11	-796,3 to 740,1	No	ns	>0,9999
ADGRA3-FL:Gαolf + Ric8B vs. ADGRA3-FL:Gα12	-369.1	-1137 to 399,1	No	ns	0.9766
ADGRA3-FL:Gαolf + Ric8B vs. ADGRA3-FL:Gα13	-1802	-2570 to -1034	Yes	****	<0,0001
ADGRA3-FL:Gαolf + Ric8B vs. ADGRA3-CTF:No Gα	7.778	-760,5 to 776,0	No	ns	>0,9999
ADGRA3-FL:Gαolf + Ric8B vs. ADGRA3-CTF:No Gα + Ric8B	-12.78	-781,0 to 755,5	No	ns	>0,9999
ADGRA3-FL:Gαolf + Ric8B vs. ADGRA3-CTF:Gαs	16.22	-752,0 to 784,5	No	ns	>0,9999
ADGRA3-FL:Gαolf + Ric8B vs. ADGRA3-CTF:Gαolf + Ric8B	-3.111	-771,3 to 765,1	No	ns	>0,9999
ADGRA3-FL:Gαolf + Ric8B vs. ADGRA3-CTF:Gαi-PTXR	16.44	-751,8 to 784,7	No	ns	>0,9999
ADGRA3-FL:Gαolf + Ric8B vs. ADGRA3-CTF:Gαi-PTXR + PTX	12.33	-755,9 to 780,6	No	ns	>0,9999
ADGRA3-FL:Gαolf + Ric8B vs. ADGRA3-CTF:Gαq	-30.44	-798,7 to 737,8	No	ns	>0,9999
ADGRA3-FL:Gαolf + Ric8B vs. ADGRA3-CTF:Gα12	-229.7	-997,9 to 538,6	No	ns	>0,9999
ADGRA3-FL:Gαolf + Ric8B vs. ADGRA3-CTF:Gα13	-874	-1642 to -105,8	Yes	*	0.0105
ADGRA3-FL:Gαi-PTXR vs. ADGRA3-FL:Gαi-PTXR + PTX	20.11	-748,1 to 788,3	No	ns	>0,9999
ADGRA3-FL:Gαi-PTXR vs. ADGRA3-FL:Gαq	-23.44	-791,7 to 744,8	No	ns	>0,9999
ADGRA3-FL:Gαi-PTXR vs. ADGRA3-FL:Gα12	-364.4	-1133 to 403,8	No	ns	0.9798
ADGRA3-FL:Gαi-PTXR vs. ADGRA3-FL:Gα13	-1797	-2565 to -1029	Yes	****	<0,0001
ADGRA3-FL:Gαi-PTXR vs. ADGRA3-CTF:No Gα	12.44	-755,8 to 780,7	No	ns	>0,9999
ADGRA3-FL:Gαi-PTXR vs. ADGRA3-CTF:No Gα + Ric8B	-8.111	-776,3 to 760,1	No	ns	>0,9999
ADGRA3-FL:Gαi-PTXR vs. ADGRA3-CTF:Gαs	20.89	-747,3 to 789,1	No	ns	>0,9999
ADGRA3-FL:Gαi-PTXR vs. ADGRA3-CTF:Gαolf + Ric8B	1.555	-766,7 to 769,8	No	ns	>0,9999
ADGRA3-FL:Gαi-PTXR vs. ADGRA3-CTF:Gαi-PTXR	21.11	-747,1 to 789,3	No	ns	>0,9999
ADGRA3-FL:Gαi-PTXR vs. ADGRA3-CTF:Gαi-PTXR + PTX	17	-751,2 to 785,2	No	ns	>0,9999
ADGRA3-FL:Gαi-PTXR vs. ADGRA3-CTF:Gαq	-25.78	-794,0 to 742,5	No	ns	>0,9999
ADGRA3-FL:Gαi-PTXR vs. ADGRA3-CTF:Gα12	-225	-993,2 to 543,2	No	ns	>0,9999
ADGRA3-FL:Gαi-PTXR vs. ADGRA3-CTF:Gα13	-869.3	-1638 to -101,1	Yes	*	0.0113
ADGRA3-FL:Gαi-PTXR + PTX vs. ADGRA3-FL:Gαq	-43.56	-811,8 to 724,7	No	ns	>0,9999
ADGRA3-FL:Gαi-PTXR + PTX vs. ADGRA3-FL:Gα12	-384.6	-1153 to 383,7	No	ns	0.9635
ADGRA3-FL:Gαi-PTXR + PTX vs. ADGRA3-FL:Gα13	-1817	-2585 to -1049	Yes	****	<0,0001
ADGRA3-FL:Gαi-PTXR + PTX vs. ADGRA3-CTF:No Gα	-7.667	-775,9 to 760,6	No	ns	>0,9999
ADGRA3-FL:Gαi-PTXR + PTX vs. ADGRA3-CTF:No Gα + Ric8B	-28.22	-796,5 to 740,0	No	ns	>0,9999
ADGRA3-FL:Gαi-PTXR + PTX vs. ADGRA3-CTF:Gαs	0.7778	-767,5 to 769,0	No	ns	>0,9999
ADGRA3-FL:Gαi-PTXR + PTX vs. ADGRA3-CTF:Gαolf + Ric8B	-18.56	-786,8 to 749,7	No	ns	>0,9999
ADGRA3-FL:Gαi-PTXR + PTX vs. ADGRA3-CTF:Gαi-PTXR	1	-767,2 to 769,2	No	ns	>0,9999
ADGRA3-FL:Gαi-PTXR + PTX vs. ADGRA3-CTF:Gαi-PTXR + PTX	-3.111	-771,3 to 765,1	No	ns	>0,9999
ADGRA3-FL:Gαi-PTXR + PTX vs. ADGRA3-CTF:Gαq	-45.89	-814,1 to 722,3	No	ns	>0,9999
ADGRA3-FL:Gαi-PTXR + PTX vs. ADGRA3-CTF:Gα12	-245.1	-1013 to 523,1	No	ns	>0,9999
ADGRA3-FL:Gαi-PTXR + PTX vs. ADGRA3-CTF:Gα13	-889.4	-1658 to -121,2	Yes	**	0.0083
ADGRA3-FL:Gαq vs. ADGRA3-FL:Gα12	-341	-1109 to 427,2	No	ns	0.9909
ADGRA3-FL:Gαq vs. ADGRA3-FL:Gα13	-1774	-2542 to -1005	Yes	****	<0,0001
ADGRA3-FL:Gαq vs. ADGRA3-CTF:No Gα	35.89	-732,3 to 804,1	No	ns	>0,9999
ADGRA3-FL:Gαq vs. ADGRA3-CTF:No Gα + Ric8B	15.33	-752,9 to 783,6	No	ns	>0,9999
ADGRA3-FL:Gαq vs. ADGRA3-CTF:Gαs	44.33	-723,9 to 812,6	No	ns	>0,9999
ADGRA3-FL:Gαq vs. ADGRA3-CTF:Gαolf + Ric8B	25	-743,2 to 793,2	No	ns	>0,9999
ADGRA3-FL:Gαq vs. ADGRA3-CTF:Gαi-PTXR	44.56	-723,7 to 812,8	No	ns	>0,9999
ADGRA3-FL:Gαq vs. ADGRA3-CTF:Gαi-PTXR + PTX	40.44	-727,8 to 808,7	No	ns	>0,9999
ADGRA3-FL:Gαq vs. ADGRA3-CTF:Gαq	-2.333	-770,6 to 765,9	No	ns	>0,9999
ADGRA3-FL:Gαq vs. ADGRA3-CTF:Gα12	-201.6	-969,8 to 566,7	No	ns	>0,9999
ADGRA3-FL:Gαq vs. ADGRA3-CTF:Gα13	-845.9	-1614 to -77,66	Yes	*	0.0163
ADGRA3-FL:Gα12 vs. ADGRA3-FL:Gα13	-1433	-2201 to -664,4	Yes	****	<0,0001
ADGRA3-FL:Gα12 vs. ADGRA3-CTF:No Gα	376.9	-391,3 to 1145	No	ns	0.9706
ADGRA3-FL:Gα12 vs. ADGRA3-CTF:No Gα + Ric8B	356.3	-411,9 to 1125	No	ns	0.9844
ADGRA3-FL:Gα12 vs. ADGRA3-CTF:Gαs	385.3	-382,9 to 1154	No	ns	0.9628
ADGRA3-FL:Gα12 vs. ADGRA3-CTF:Gαolf + Ric8B	366	-402,2 to 1134	No	ns	0.9788
ADGRA3-FL:Gα12 vs. ADGRA3-CTF:Gαi-PTXR	385.6	-382,7 to 1154	No	ns	0.9625
ADGRA3-FL:Gα12 vs. ADGRA3-CTF:Gαi-PTXR + PTX	381.4	-386,8 to 1150	No	ns	0.9665
ADGRA3-FL:Gα12 vs. ADGRA3-CTF:Gαq	338.7	-429,6 to 1107	No	ns	0.9917
ADGRA3-FL:Gα12 vs. ADGRA3-CTF:Gα12	139.4	-628,8 to 907,7	No	ns	>0,9999
ADGRA3-FL:Gα12 vs. ADGRA3-CTF:Gα13	-504.9	-1273 to 263,3	No	ns	0.6798
ADGRA3-FL:Gα13 vs. ADGRA3-CTF:No Gα	1810	1041 to 2578	Yes	****	<0,0001
ADGRA3-FL:Gα13 vs. ADGRA3-CTF:No Gα + Ric8B	1789	1021 to 2557	Yes	****	<0,0001
ADGRA3-FL:Gα13 vs. ADGRA3-CTF:Gαs	1818	1050 to 2586	Yes	****	<0,0001
ADGRA3-FL:Gα13 vs. ADGRA3-CTF:Gαolf + Ric8B	1799	1030 to 2567	Yes	****	<0,0001
ADGRA3-FL:Gα13 vs. ADGRA3-CTF:Gαi-PTXR	1818	1050 to 2586	Yes	****	<0,0001
ADGRA3-FL:Gα13 vs. ADGRA3-CTF:Gαi-PTXR + PTX	1814	1046 to 2582	Yes	****	<0,0001
ADGRA3-FL:Gα13 vs. ADGRA3-CTF:Gαq	1771	1003 to 2540	Yes	****	<0,0001
ADGRA3-FL:Gα13 vs. ADGRA3-CTF:Gα12	1572	803,9 to 2340	Yes	****	<0,0001
ADGRA3-FL:Gα13 vs. ADGRA3-CTF:Gα13	927.8	159,5 to 1696	Yes	**	0.0045
ADGRA3-CTF:No Gα vs. ADGRA3-CTF:No Gα + Ric8B	-20.56	-788,8 to 747,7	No	ns	>0,9999
ADGRA3-CTF:No Gα vs. ADGRA3-CTF:Gαs	8.445	-759,8 to 776,7	No	ns	>0,9999
ADGRA3-CTF:No Gα vs. ADGRA3-CTF:Gαolf + Ric8B	-10.89	-779,1 to 757,3	No	ns	>0,9999
ADGRA3-CTF:No Gα vs. ADGRA3-CTF:Gαi-PTXR	8.667	-759,6 to 776,9	No	ns	>0,9999
ADGRA3-CTF:No Gα vs. ADGRA3-CTF:Gαi-PTXR + PTX	4.556	-763,7 to 772,8	No	ns	>0,9999
ADGRA3-CTF:No Gα vs. ADGRA3-CTF:Gαq	-38.22	-806,5 to 730,0	No	ns	>0,9999
ADGRA3-CTF:No Gα vs. ADGRA3-CTF:Gα12	-237.4	-1006 to 530,8	No	ns	>0,9999
ADGRA3-CTF:No Gα vs. ADGRA3-CTF:Gα13	-881.8	-1650 to -113,5	Yes	**	0.0093
ADGRA3-CTF:No Gα + Ric8B vs. ADGRA3-CTF:Gαs	29	-739,2 to 797,2	No	ns	>0,9999
ADGRA3-CTF:No Gα + Ric8B vs. ADGRA3-CTF:Gαolf + Ric8B	9.667	-758,6 to 777,9	No	ns	>0,9999
ADGRA3-CTF:No Gα + Ric8B vs. ADGRA3-CTF:Gαi-PTXR	29.22	-739,0 to 797,5	No	ns	>0,9999
ADGRA3-CTF:No Gα + Ric8B vs. ADGRA3-CTF:Gαi-PTXR + PTX	25.11	-743,1 to 793,3	No	ns	>0,9999
ADGRA3-CTF:No Gα + Ric8B vs. ADGRA3-CTF:Gαq	-17.67	-785,9 to 750,6	No	ns	>0,9999
ADGRA3-CTF:No Gα + Ric8B vs. ADGRA3-CTF:Gα12	-216.9	-985,1 to 551,3	No	ns	>0,9999
ADGRA3-CTF:No Gα + Ric8B vs. ADGRA3-CTF:Gα13	-861.2	-1629 to -92,99	Yes	*	0.0129
ADGRA3-CTF:Gαs vs. ADGRA3-CTF:Gαolf + Ric8B	-19.33	-787,6 to 748,9	No	ns	>0,9999
ADGRA3-CTF:Gαs vs. ADGRA3-CTF:Gαi-PTXR	0.2222	-768,0 to 768,5	No	ns	>0,9999
ADGRA3-CTF:Gαs vs. ADGRA3-CTF:Gαi-PTXR + PTX	-3.889	-772,1 to 764,3	No	ns	>0,9999
ADGRA3-CTF:Gαs vs. ADGRA3-CTF:Gαq	-46.67	-814,9 to 721,6	No	ns	>0,9999
ADGRA3-CTF:Gαs vs. ADGRA3-CTF:Gα12	-245.9	-1014 to 522,3	No	ns	>0,9999
ADGRA3-CTF:Gαs vs. ADGRA3-CTF:Gα13	-890.2	-1658 to -122,0	Yes	**	0.0082
ADGRA3-CTF:Gαolf + Ric8B vs. ADGRA3-CTF:Gαi-PTXR	19.56	-748,7 to 787,8	No	ns	>0,9999
ADGRA3-CTF:Gαolf + Ric8B vs. ADGRA3-CTF:Gαi-PTXR + PTX	15.44	-752,8 to 783,7	No	ns	>0,9999
ADGRA3-CTF:Gαolf + Ric8B vs. ADGRA3-CTF:Gαq	-27.33	-795,6 to 740,9	No	ns	>0,9999
ADGRA3-CTF:Gαolf + Ric8B vs. ADGRA3-CTF:Gα12	-226.6	-994,8 to 541,7	No	ns	>0,9999
ADGRA3-CTF:Gαolf + Ric8B vs. ADGRA3-CTF:Gα13	-870.9	-1639 to -102,7	Yes	*	0.0111
ADGRA3-CTF:Gαi-PTXR vs. ADGRA3-CTF:Gαi-PTXR + PTX	-4.111	-772,3 to 764,1	No	ns	>0,9999
ADGRA3-CTF:Gαi-PTXR vs. ADGRA3-CTF:Gαq	-46.89	-815,1 to 721,3	No	ns	>0,9999
ADGRA3-CTF:Gαi-PTXR vs. ADGRA3-CTF:Gα12	-246.1	-1014 to 522,1	No	ns	>0,9999
ADGRA3-CTF:Gαi-PTXR vs. ADGRA3-CTF:Gα13	-890.4	-1659 to -122,2	Yes	**	0.0081
ADGRA3-CTF:Gαi-PTXR + PTX vs. ADGRA3-CTF:Gαq	-42.78	-811,0 to 725,5	No	ns	>0,9999
ADGRA3-CTF:Gαi-PTXR + PTX vs. ADGRA3-CTF:Gα12	-242	-1010 to 526,2	No	ns	>0,9999
ADGRA3-CTF:Gαi-PTXR + PTX vs. ADGRA3-CTF:Gα13	-886.3	-1655 to -118,1	Yes	**	0.0087
ADGRA3-CTF:Gαq vs. ADGRA3-CTF:Gα12	-199.2	-967,5 to 569,0	No	ns	>0,9999
ADGRA3-CTF:Gαq vs. ADGRA3-CTF:Gα13	-843.6	-1612 to -75,33	Yes	*	0.0168
ADGRA3-CTF:Gα12 vs. ADGRA3-CTF:Gα13	-644.3	-1413 to 123,9	No	ns	0.226
Test details	Mean 1	Mean 2	Mean Diff,	SE of diff,	N1	N2	q	DF
No Receptor:No Gα vs. No Receptor:No Gα + Ric8B	167.6	157.8	9.778	197.1	3	3	0.07015	54
No Receptor:No Gα vs. No Receptor:Gαs	167.6	138.9	28.67	197.1	3	3	0.2057	54
No Receptor:No Gα vs. No Receptor:Gαolf + Ric8B	167.6	128.9	38.67	197.1	3	3	0.2774	54
No Receptor:No Gα vs. No Receptor:Gαi-PTXR	167.6	126.7	40.89	197.1	3	3	0.2934	54
No Receptor:No Gα vs. No Receptor:Gαi-PTXR + PTX	167.6	128.7	38.89	197.1	3	3	0.279	54
No Receptor:No Gα vs. No Receptor:Gαq	167.6	169.4	-1.889	197.1	3	3	0.01355	54
No Receptor:No Gα vs. No Receptor:Gα12	167.6	458.8	-291.2	197.1	3	3	2.089	54
No Receptor:No Gα vs. No Receptor:Gα13	167.6	1801	-1634	197.1	3	3	11.72	54
No Receptor:No Gα vs. ADGRA3-FL:No Gα	167.6	134.2	33.33	197.1	3	3	0.2392	54
No Receptor:No Gα vs. ADGRA3-FL:No Gα + Ric8B	167.6	147.9	19.67	197.1	3	3	0.1411	54
No Receptor:No Gα vs. ADGRA3-FL:Gαs	167.6	140.4	27.11	197.1	3	3	0.1945	54
No Receptor:No Gα vs. ADGRA3-FL:Gαolf + Ric8B	167.6	144.4	23.11	197.1	3	3	0.1658	54
No Receptor:No Gα vs. ADGRA3-FL:Gαi-PTXR	167.6	149.1	18.44	197.1	3	3	0.1323	54
No Receptor:No Gα vs. ADGRA3-FL:Gαi-PTXR + PTX	167.6	129	38.56	197.1	3	3	0.2766	54
No Receptor:No Gα vs. ADGRA3-FL:Gαq	167.6	172.6	-5	197.1	3	3	0.03587	54
No Receptor:No Gα vs. ADGRA3-FL:Gα12	167.6	513.6	-346	197.1	3	3	2.482	54
No Receptor:No Gα vs. ADGRA3-FL:Gα13	167.6	1946	-1779	197.1	3	3	12.76	54
No Receptor:No Gα vs. ADGRA3-CTF:No Gα	167.6	136.7	30.89	197.1	3	3	0.2216	54
No Receptor:No Gα vs. ADGRA3-CTF:No Gα + Ric8B	167.6	157.2	10.33	197.1	3	3	0.07414	54
No Receptor:No Gα vs. ADGRA3-CTF:Gαs	167.6	128.2	39.33	197.1	3	3	0.2822	54
No Receptor:No Gα vs. ADGRA3-CTF:Gαolf + Ric8B	167.6	147.6	20	197.1	3	3	0.1435	54
No Receptor:No Gα vs. ADGRA3-CTF:Gαi-PTXR	167.6	128	39.56	197.1	3	3	0.2838	54
No Receptor:No Gα vs. ADGRA3-CTF:Gαi-PTXR + PTX	167.6	132.1	35.44	197.1	3	3	0.2543	54
No Receptor:No Gα vs. ADGRA3-CTF:Gαq	167.6	174.9	-7.333	197.1	3	3	0.05261	54
No Receptor:No Gα vs. ADGRA3-CTF:Gα12	167.6	374.1	-206.6	197.1	3	3	1.482	54
No Receptor:No Gα vs. ADGRA3-CTF:Gα13	167.6	1018	-850.9	197.1	3	3	6.105	54
No Receptor:No Gα + Ric8B vs. No Receptor:Gαs	157.8	138.9	18.89	197.1	3	3	0.1355	54
No Receptor:No Gα + Ric8B vs. No Receptor:Gαolf + Ric8B	157.8	128.9	28.89	197.1	3	3	0.2073	54
No Receptor:No Gα + Ric8B vs. No Receptor:Gαi-PTXR	157.8	126.7	31.11	197.1	3	3	0.2232	54
No Receptor:No Gα + Ric8B vs. No Receptor:Gαi-PTXR + PTX	157.8	128.7	29.11	197.1	3	3	0.2089	54
No Receptor:No Gα + Ric8B vs. No Receptor:Gαq	157.8	169.4	-11.67	197.1	3	3	0.0837	54
No Receptor:No Gα + Ric8B vs. No Receptor:Gα12	157.8	458.8	-301	197.1	3	3	2.16	54
No Receptor:No Gα + Ric8B vs. No Receptor:Gα13	157.8	1801	-1644	197.1	3	3	11.79	54
No Receptor:No Gα + Ric8B vs. ADGRA3-FL:No Gα	157.8	134.2	23.56	197.1	3	3	0.169	54
No Receptor:No Gα + Ric8B vs. ADGRA3-FL:No Gα + Ric8B	157.8	147.9	9.889	197.1	3	3	0.07095	54
No Receptor:No Gα + Ric8B vs. ADGRA3-FL:Gαs	157.8	140.4	17.33	197.1	3	3	0.1244	54
No Receptor:No Gα + Ric8B vs. ADGRA3-FL:Gαolf + Ric8B	157.8	144.4	13.33	197.1	3	3	0.09566	54
No Receptor:No Gα + Ric8B vs. ADGRA3-FL:Gαi-PTXR	157.8	149.1	8.667	197.1	3	3	0.06218	54
No Receptor:No Gα + Ric8B vs. ADGRA3-FL:Gαi-PTXR + PTX	157.8	129	28.78	197.1	3	3	0.2065	54
No Receptor:No Gα + Ric8B vs. ADGRA3-FL:Gαq	157.8	172.6	-14.78	197.1	3	3	0.106	54
No Receptor:No Gα + Ric8B vs. ADGRA3-FL:Gα12	157.8	513.6	-355.8	197.1	3	3	2.553	54
No Receptor:No Gα + Ric8B vs. ADGRA3-FL:Gα13	157.8	1946	-1788	197.1	3	3	12.83	54
No Receptor:No Gα + Ric8B vs. ADGRA3-CTF:No Gα	157.8	136.7	21.11	197.1	3	3	0.1515	54
No Receptor:No Gα + Ric8B vs. ADGRA3-CTF:No Gα + Ric8B	157.8	157.2	0.5556	197.1	3	3	0.003986	54
No Receptor:No Gα + Ric8B vs. ADGRA3-CTF:Gαs	157.8	128.2	29.56	197.1	3	3	0.2121	54
No Receptor:No Gα + Ric8B vs. ADGRA3-CTF:Gαolf + Ric8B	157.8	147.6	10.22	197.1	3	3	0.07334	54
No Receptor:No Gα + Ric8B vs. ADGRA3-CTF:Gαi-PTXR	157.8	128	29.78	197.1	3	3	0.2136	54
No Receptor:No Gα + Ric8B vs. ADGRA3-CTF:Gαi-PTXR + PTX	157.8	132.1	25.67	197.1	3	3	0.1841	54
No Receptor:No Gα + Ric8B vs. ADGRA3-CTF:Gαq	157.8	174.9	-17.11	197.1	3	3	0.1228	54
No Receptor:No Gα + Ric8B vs. ADGRA3-CTF:Gα12	157.8	374.1	-216.3	197.1	3	3	1.552	54
No Receptor:No Gα + Ric8B vs. ADGRA3-CTF:Gα13	157.8	1018	-860.7	197.1	3	3	6.175	54
No Receptor:Gαs vs. No Receptor:Gαolf + Ric8B	138.9	128.9	10	197.1	3	3	0.07175	54
No Receptor:Gαs vs. No Receptor:Gαi-PTXR	138.9	126.7	12.22	197.1	3	3	0.08769	54
No Receptor:Gαs vs. No Receptor:Gαi-PTXR + PTX	138.9	128.7	10.22	197.1	3	3	0.07334	54
No Receptor:Gαs vs. No Receptor:Gαq	138.9	169.4	-30.56	197.1	3	3	0.2192	54
No Receptor:Gαs vs. No Receptor:Gα12	138.9	458.8	-319.9	197.1	3	3	2.295	54
No Receptor:Gαs vs. No Receptor:Gα13	138.9	1801	-1663	197.1	3	3	11.93	54
No Receptor:Gαs vs. ADGRA3-FL:No Gα	138.9	134.2	4.667	197.1	3	3	0.03348	54
No Receptor:Gαs vs. ADGRA3-FL:No Gα + Ric8B	138.9	147.9	-9	197.1	3	3	0.06457	54
No Receptor:Gαs vs. ADGRA3-FL:Gαs	138.9	140.4	-1.555	197.1	3	3	0.01116	54
No Receptor:Gαs vs. ADGRA3-FL:Gαolf + Ric8B	138.9	144.4	-5.556	197.1	3	3	0.03986	54
No Receptor:Gαs vs. ADGRA3-FL:Gαi-PTXR	138.9	149.1	-10.22	197.1	3	3	0.07334	54
No Receptor:Gαs vs. ADGRA3-FL:Gαi-PTXR + PTX	138.9	129	9.889	197.1	3	3	0.07095	54
No Receptor:Gαs vs. ADGRA3-FL:Gαq	138.9	172.6	-33.67	197.1	3	3	0.2415	54
No Receptor:Gαs vs. ADGRA3-FL:Gα12	138.9	513.6	-374.7	197.1	3	3	2.688	54
No Receptor:Gαs vs. ADGRA3-FL:Gα13	138.9	1946	-1807	197.1	3	3	12.97	54
No Receptor:Gαs vs. ADGRA3-CTF:No Gα	138.9	136.7	2.222	197.1	3	3	0.01594	54
No Receptor:Gαs vs. ADGRA3-CTF:No Gα + Ric8B	138.9	157.2	-18.33	197.1	3	3	0.1315	54
No Receptor:Gαs vs. ADGRA3-CTF:Gαs	138.9	128.2	10.67	197.1	3	3	0.07653	54
No Receptor:Gαs vs. ADGRA3-CTF:Gαolf + Ric8B	138.9	147.6	-8.667	197.1	3	3	0.06218	54
No Receptor:Gαs vs. ADGRA3-CTF:Gαi-PTXR	138.9	128	10.89	197.1	3	3	0.07812	54
No Receptor:Gαs vs. ADGRA3-CTF:Gαi-PTXR + PTX	138.9	132.1	6.778	197.1	3	3	0.04863	54
No Receptor:Gαs vs. ADGRA3-CTF:Gαq	138.9	174.9	-36	197.1	3	3	0.2583	54
No Receptor:Gαs vs. ADGRA3-CTF:Gα12	138.9	374.1	-235.2	197.1	3	3	1.688	54
No Receptor:Gαs vs. ADGRA3-CTF:Gα13	138.9	1018	-879.6	197.1	3	3	6.31	54
No Receptor:Gαolf + Ric8B vs. No Receptor:Gαi-PTXR	128.9	126.7	2.222	197.1	3	3	0.01594	54
No Receptor:Gαolf + Ric8B vs. No Receptor:Gαi-PTXR + PTX	128.9	128.7	0.2222	197.1	3	3	0.001594	54
No Receptor:Gαolf + Ric8B vs. No Receptor:Gαq	128.9	169.4	-40.56	197.1	3	3	0.291	54
No Receptor:Gαolf + Ric8B vs. No Receptor:Gα12	128.9	458.8	-329.9	197.1	3	3	2.367	54
No Receptor:Gαolf + Ric8B vs. No Receptor:Gα13	128.9	1801	-1673	197.1	3	3	12	54
No Receptor:Gαolf + Ric8B vs. ADGRA3-FL:No Gα	128.9	134.2	-5.333	197.1	3	3	0.03826	54
No Receptor:Gαolf + Ric8B vs. ADGRA3-FL:No Gα + Ric8B	128.9	147.9	-19	197.1	3	3	0.1363	54
No Receptor:Gαolf + Ric8B vs. ADGRA3-FL:Gαs	128.9	140.4	-11.56	197.1	3	3	0.08291	54
No Receptor:Gαolf + Ric8B vs. ADGRA3-FL:Gαolf + Ric8B	128.9	144.4	-15.56	197.1	3	3	0.1116	54
No Receptor:Gαolf + Ric8B vs. ADGRA3-FL:Gαi-PTXR	128.9	149.1	-20.22	197.1	3	3	0.1451	54
No Receptor:Gαolf + Ric8B vs. ADGRA3-FL:Gαi-PTXR + PTX	128.9	129	-0.1111	197.1	3	3	0.0007971	54
No Receptor:Gαolf + Ric8B vs. ADGRA3-FL:Gαq	128.9	172.6	-43.67	197.1	3	3	0.3133	54
No Receptor:Gαolf + Ric8B vs. ADGRA3-FL:Gα12	128.9	513.6	-384.7	197.1	3	3	2.76	54
No Receptor:Gαolf + Ric8B vs. ADGRA3-FL:Gα13	128.9	1946	-1817	197.1	3	3	13.04	54
No Receptor:Gαolf + Ric8B vs. ADGRA3-CTF:No Gα	128.9	136.7	-7.778	197.1	3	3	0.0558	54
No Receptor:Gαolf + Ric8B vs. ADGRA3-CTF:No Gα + Ric8B	128.9	157.2	-28.33	197.1	3	3	0.2033	54
No Receptor:Gαolf + Ric8B vs. ADGRA3-CTF:Gαs	128.9	128.2	0.6667	197.1	3	3	0.004783	54
No Receptor:Gαolf + Ric8B vs. ADGRA3-CTF:Gαolf + Ric8B	128.9	147.6	-18.67	197.1	3	3	0.1339	54
No Receptor:Gαolf + Ric8B vs. ADGRA3-CTF:Gαi-PTXR	128.9	128	0.8889	197.1	3	3	0.006378	54
No Receptor:Gαolf + Ric8B vs. ADGRA3-CTF:Gαi-PTXR + PTX	128.9	132.1	-3.222	197.1	3	3	0.02312	54
No Receptor:Gαolf + Ric8B vs. ADGRA3-CTF:Gαq	128.9	174.9	-46	197.1	3	3	0.33	54
No Receptor:Gαolf + Ric8B vs. ADGRA3-CTF:Gα12	128.9	374.1	-245.2	197.1	3	3	1.759	54
No Receptor:Gαolf + Ric8B vs. ADGRA3-CTF:Gα13	128.9	1018	-889.6	197.1	3	3	6.382	54
No Receptor:Gαi-PTXR vs. No Receptor:Gαi-PTXR + PTX	126.7	128.7	-2	197.1	3	3	0.01435	54
No Receptor:Gαi-PTXR vs. No Receptor:Gαq	126.7	169.4	-42.78	197.1	3	3	0.3069	54
No Receptor:Gαi-PTXR vs. No Receptor:Gα12	126.7	458.8	-332.1	197.1	3	3	2.383	54
No Receptor:Gαi-PTXR vs. No Receptor:Gα13	126.7	1801	-1675	197.1	3	3	12.02	54
No Receptor:Gαi-PTXR vs. ADGRA3-FL:No Gα	126.7	134.2	-7.555	197.1	3	3	0.05421	54
No Receptor:Gαi-PTXR vs. ADGRA3-FL:No Gα + Ric8B	126.7	147.9	-21.22	197.1	3	3	0.1523	54
No Receptor:Gαi-PTXR vs. ADGRA3-FL:Gαs	126.7	140.4	-13.78	197.1	3	3	0.09885	54
No Receptor:Gαi-PTXR vs. ADGRA3-FL:Gαolf + Ric8B	126.7	144.4	-17.78	197.1	3	3	0.1275	54
No Receptor:Gαi-PTXR vs. ADGRA3-FL:Gαi-PTXR	126.7	149.1	-22.44	197.1	3	3	0.161	54
No Receptor:Gαi-PTXR vs. ADGRA3-FL:Gαi-PTXR + PTX	126.7	129	-2.333	197.1	3	3	0.01674	54
No Receptor:Gαi-PTXR vs. ADGRA3-FL:Gαq	126.7	172.6	-45.89	197.1	3	3	0.3292	54
No Receptor:Gαi-PTXR vs. ADGRA3-FL:Gα12	126.7	513.6	-386.9	197.1	3	3	2.776	54
No Receptor:Gαi-PTXR vs. ADGRA3-FL:Gα13	126.7	1946	-1820	197.1	3	3	13.05	54
No Receptor:Gαi-PTXR vs. ADGRA3-CTF:No Gα	126.7	136.7	-10	197.1	3	3	0.07175	54
No Receptor:Gαi-PTXR vs. ADGRA3-CTF:No Gα + Ric8B	126.7	157.2	-30.56	197.1	3	3	0.2192	54
No Receptor:Gαi-PTXR vs. ADGRA3-CTF:Gαs	126.7	128.2	-1.555	197.1	3	3	0.01116	54
No Receptor:Gαi-PTXR vs. ADGRA3-CTF:Gαolf + Ric8B	126.7	147.6	-20.89	197.1	3	3	0.1499	54
No Receptor:Gαi-PTXR vs. ADGRA3-CTF:Gαi-PTXR	126.7	128	-1.333	197.1	3	3	0.009566	54
No Receptor:Gαi-PTXR vs. ADGRA3-CTF:Gαi-PTXR + PTX	126.7	132.1	-5.444	197.1	3	3	0.03906	54
No Receptor:Gαi-PTXR vs. ADGRA3-CTF:Gαq	126.7	174.9	-48.22	197.1	3	3	0.346	54
No Receptor:Gαi-PTXR vs. ADGRA3-CTF:Gα12	126.7	374.1	-247.4	197.1	3	3	1.775	54
No Receptor:Gαi-PTXR vs. ADGRA3-CTF:Gα13	126.7	1018	-891.8	197.1	3	3	6.398	54
No Receptor:Gαi-PTXR + PTX vs. No Receptor:Gαq	128.7	169.4	-40.78	197.1	3	3	0.2926	54
No Receptor:Gαi-PTXR + PTX vs. No Receptor:Gα12	128.7	458.8	-330.1	197.1	3	3	2.368	54
No Receptor:Gαi-PTXR + PTX vs. No Receptor:Gα13	128.7	1801	-1673	197.1	3	3	12	54
No Receptor:Gαi-PTXR + PTX vs. ADGRA3-FL:No Gα	128.7	134.2	-5.555	197.1	3	3	0.03986	54
No Receptor:Gαi-PTXR + PTX vs. ADGRA3-FL:No Gα + Ric8B	128.7	147.9	-19.22	197.1	3	3	0.1379	54
No Receptor:Gαi-PTXR + PTX vs. ADGRA3-FL:Gαs	128.7	140.4	-11.78	197.1	3	3	0.0845	54
No Receptor:Gαi-PTXR + PTX vs. ADGRA3-FL:Gαolf + Ric8B	128.7	144.4	-15.78	197.1	3	3	0.1132	54
No Receptor:Gαi-PTXR + PTX vs. ADGRA3-FL:Gαi-PTXR	128.7	149.1	-20.44	197.1	3	3	0.1467	54
No Receptor:Gαi-PTXR + PTX vs. ADGRA3-FL:Gαi-PTXR + PTX	128.7	129	-0.3333	197.1	3	3	0.002391	54
No Receptor:Gαi-PTXR + PTX vs. ADGRA3-FL:Gαq	128.7	172.6	-43.89	197.1	3	3	0.3149	54
No Receptor:Gαi-PTXR + PTX vs. ADGRA3-FL:Gα12	128.7	513.6	-384.9	197.1	3	3	2.761	54
No Receptor:Gαi-PTXR + PTX vs. ADGRA3-FL:Gα13	128.7	1946	-1818	197.1	3	3	13.04	54
No Receptor:Gαi-PTXR + PTX vs. ADGRA3-CTF:No Gα	128.7	136.7	-8	197.1	3	3	0.0574	54
No Receptor:Gαi-PTXR + PTX vs. ADGRA3-CTF:No Gα + Ric8B	128.7	157.2	-28.56	197.1	3	3	0.2049	54
No Receptor:Gαi-PTXR + PTX vs. ADGRA3-CTF:Gαs	128.7	128.2	0.4445	197.1	3	3	0.003189	54
No Receptor:Gαi-PTXR + PTX vs. ADGRA3-CTF:Gαolf + Ric8B	128.7	147.6	-18.89	197.1	3	3	0.1355	54
No Receptor:Gαi-PTXR + PTX vs. ADGRA3-CTF:Gαi-PTXR	128.7	128	0.6667	197.1	3	3	0.004783	54
No Receptor:Gαi-PTXR + PTX vs. ADGRA3-CTF:Gαi-PTXR + PTX	128.7	132.1	-3.444	197.1	3	3	0.02471	54
No Receptor:Gαi-PTXR + PTX vs. ADGRA3-CTF:Gαq	128.7	174.9	-46.22	197.1	3	3	0.3316	54
No Receptor:Gαi-PTXR + PTX vs. ADGRA3-CTF:Gα12	128.7	374.1	-245.4	197.1	3	3	1.761	54
No Receptor:Gαi-PTXR + PTX vs. ADGRA3-CTF:Gα13	128.7	1018	-889.8	197.1	3	3	6.384	54
No Receptor:Gαq vs. No Receptor:Gα12	169.4	458.8	-289.3	197.1	3	3	2.076	54
No Receptor:Gαq vs. No Receptor:Gα13	169.4	1801	-1632	197.1	3	3	11.71	54
No Receptor:Gαq vs. ADGRA3-FL:No Gα	169.4	134.2	35.22	197.1	3	3	0.2527	54
No Receptor:Gαq vs. ADGRA3-FL:No Gα + Ric8B	169.4	147.9	21.56	197.1	3	3	0.1547	54
No Receptor:Gαq vs. ADGRA3-FL:Gαs	169.4	140.4	29	197.1	3	3	0.2081	54
No Receptor:Gαq vs. ADGRA3-FL:Gαolf + Ric8B	169.4	144.4	25	197.1	3	3	0.1794	54
No Receptor:Gαq vs. ADGRA3-FL:Gαi-PTXR	169.4	149.1	20.33	197.1	3	3	0.1459	54
No Receptor:Gαq vs. ADGRA3-FL:Gαi-PTXR + PTX	169.4	129	40.44	197.1	3	3	0.2902	54
No Receptor:Gαq vs. ADGRA3-FL:Gαq	169.4	172.6	-3.111	197.1	3	3	0.02232	54
No Receptor:Gαq vs. ADGRA3-FL:Gα12	169.4	513.6	-344.1	197.1	3	3	2.469	54
No Receptor:Gαq vs. ADGRA3-FL:Gα13	169.4	1946	-1777	197.1	3	3	12.75	54
No Receptor:Gαq vs. ADGRA3-CTF:No Gα	169.4	136.7	32.78	197.1	3	3	0.2352	54
No Receptor:Gαq vs. ADGRA3-CTF:No Gα + Ric8B	169.4	157.2	12.22	197.1	3	3	0.08769	54
No Receptor:Gαq vs. ADGRA3-CTF:Gαs	169.4	128.2	41.22	197.1	3	3	0.2958	54
No Receptor:Gαq vs. ADGRA3-CTF:Gαolf + Ric8B	169.4	147.6	21.89	197.1	3	3	0.157	54
No Receptor:Gαq vs. ADGRA3-CTF:Gαi-PTXR	169.4	128	41.44	197.1	3	3	0.2973	54
No Receptor:Gαq vs. ADGRA3-CTF:Gαi-PTXR + PTX	169.4	132.1	37.33	197.1	3	3	0.2679	54
No Receptor:Gαq vs. ADGRA3-CTF:Gαq	169.4	174.9	-5.444	197.1	3	3	0.03906	54
No Receptor:Gαq vs. ADGRA3-CTF:Gα12	169.4	374.1	-204.7	197.1	3	3	1.468	54
No Receptor:Gαq vs. ADGRA3-CTF:Gα13	169.4	1018	-849	197.1	3	3	6.091	54
No Receptor:Gα12 vs. No Receptor:Gα13	458.8	1801	-1343	197.1	3	3	9.633	54
No Receptor:Gα12 vs. ADGRA3-FL:No Gα	458.8	134.2	324.6	197.1	3	3	2.329	54
No Receptor:Gα12 vs. ADGRA3-FL:No Gα + Ric8B	458.8	147.9	310.9	197.1	3	3	2.231	54
No Receptor:Gα12 vs. ADGRA3-FL:Gαs	458.8	140.4	318.3	197.1	3	3	2.284	54
No Receptor:Gα12 vs. ADGRA3-FL:Gαolf + Ric8B	458.8	144.4	314.3	197.1	3	3	2.255	54
No Receptor:Gα12 vs. ADGRA3-FL:Gαi-PTXR	458.8	149.1	309.7	197.1	3	3	2.222	54
No Receptor:Gα12 vs. ADGRA3-FL:Gαi-PTXR + PTX	458.8	129	329.8	197.1	3	3	2.366	54
No Receptor:Gα12 vs. ADGRA3-FL:Gαq	458.8	172.6	286.2	197.1	3	3	2.054	54
No Receptor:Gα12 vs. ADGRA3-FL:Gα12	458.8	513.6	-54.78	197.1	3	3	0.393	54
No Receptor:Gα12 vs. ADGRA3-FL:Gα13	458.8	1946	-1487	197.1	3	3	10.67	54
No Receptor:Gα12 vs. ADGRA3-CTF:No Gα	458.8	136.7	322.1	197.1	3	3	2.311	54
No Receptor:Gα12 vs. ADGRA3-CTF:No Gα + Ric8B	458.8	157.2	301.6	197.1	3	3	2.164	54
No Receptor:Gα12 vs. ADGRA3-CTF:Gαs	458.8	128.2	330.6	197.1	3	3	2.372	54
No Receptor:Gα12 vs. ADGRA3-CTF:Gαolf + Ric8B	458.8	147.6	311.2	197.1	3	3	2.233	54
No Receptor:Gα12 vs. ADGRA3-CTF:Gαi-PTXR	458.8	128	330.8	197.1	3	3	2.373	54
No Receptor:Gα12 vs. ADGRA3-CTF:Gαi-PTXR + PTX	458.8	132.1	326.7	197.1	3	3	2.344	54
No Receptor:Gα12 vs. ADGRA3-CTF:Gαq	458.8	174.9	283.9	197.1	3	3	2.037	54
No Receptor:Gα12 vs. ADGRA3-CTF:Gα12	458.8	374.1	84.67	197.1	3	3	0.6075	54
No Receptor:Gα12 vs. ADGRA3-CTF:Gα13	458.8	1018	-559.7	197.1	3	3	4.015	54
No Receptor:Gα13 vs. ADGRA3-FL:No Gα	1801	134.2	1667	197.1	3	3	11.96	54
No Receptor:Gα13 vs. ADGRA3-FL:No Gα + Ric8B	1801	147.9	1654	197.1	3	3	11.86	54
No Receptor:Gα13 vs. ADGRA3-FL:Gαs	1801	140.4	1661	197.1	3	3	11.92	54
No Receptor:Gα13 vs. ADGRA3-FL:Gαolf + Ric8B	1801	144.4	1657	197.1	3	3	11.89	54
No Receptor:Gα13 vs. ADGRA3-FL:Gαi-PTXR	1801	149.1	1652	197.1	3	3	11.85	54
No Receptor:Gα13 vs. ADGRA3-FL:Gαi-PTXR + PTX	1801	129	1672	197.1	3	3	12	54
No Receptor:Gα13 vs. ADGRA3-FL:Gαq	1801	172.6	1629	197.1	3	3	11.69	54
No Receptor:Gα13 vs. ADGRA3-FL:Gα12	1801	513.6	1288	197.1	3	3	9.24	54
No Receptor:Gα13 vs. ADGRA3-FL:Gα13	1801	1946	-144.8	197.1	3	3	1.039	54
No Receptor:Gα13 vs. ADGRA3-CTF:No Gα	1801	136.7	1665	197.1	3	3	11.94	54
No Receptor:Gα13 vs. ADGRA3-CTF:No Gα + Ric8B	1801	157.2	1644	197.1	3	3	11.8	54
No Receptor:Gα13 vs. ADGRA3-CTF:Gαs	1801	128.2	1673	197.1	3	3	12	54
No Receptor:Gα13 vs. ADGRA3-CTF:Gαolf + Ric8B	1801	147.6	1654	197.1	3	3	11.87	54
No Receptor:Gα13 vs. ADGRA3-CTF:Gαi-PTXR	1801	128	1673	197.1	3	3	12.01	54
No Receptor:Gα13 vs. ADGRA3-CTF:Gαi-PTXR + PTX	1801	132.1	1669	197.1	3	3	11.98	54
No Receptor:Gα13 vs. ADGRA3-CTF:Gαq	1801	174.9	1627	197.1	3	3	11.67	54
No Receptor:Gα13 vs. ADGRA3-CTF:Gα12	1801	374.1	1427	197.1	3	3	10.24	54
No Receptor:Gα13 vs. ADGRA3-CTF:Gα13	1801	1018	783	197.1	3	3	5.618	54
ADGRA3-FL:No Gα vs. ADGRA3-FL:No Gα + Ric8B	134.2	147.9	-13.67	197.1	3	3	0.09805	54
ADGRA3-FL:No Gα vs. ADGRA3-FL:Gαs	134.2	140.4	-6.222	197.1	3	3	0.04464	54
ADGRA3-FL:No Gα vs. ADGRA3-FL:Gαolf + Ric8B	134.2	144.4	-10.22	197.1	3	3	0.07334	54
ADGRA3-FL:No Gα vs. ADGRA3-FL:Gαi-PTXR	134.2	149.1	-14.89	197.1	3	3	0.1068	54
ADGRA3-FL:No Gα vs. ADGRA3-FL:Gαi-PTXR + PTX	134.2	129	5.222	197.1	3	3	0.03747	54
ADGRA3-FL:No Gα vs. ADGRA3-FL:Gαq	134.2	172.6	-38.33	197.1	3	3	0.275	54
ADGRA3-FL:No Gα vs. ADGRA3-FL:Gα12	134.2	513.6	-379.3	197.1	3	3	2.722	54
ADGRA3-FL:No Gα vs. ADGRA3-FL:Gα13	134.2	1946	-1812	197.1	3	3	13	54
ADGRA3-FL:No Gα vs. ADGRA3-CTF:No Gα	134.2	136.7	-2.445	197.1	3	3	0.01754	54
ADGRA3-FL:No Gα vs. ADGRA3-CTF:No Gα + Ric8B	134.2	157.2	-23	197.1	3	3	0.165	54
ADGRA3-FL:No Gα vs. ADGRA3-CTF:Gαs	134.2	128.2	6	197.1	3	3	0.04305	54
ADGRA3-FL:No Gα vs. ADGRA3-CTF:Gαolf + Ric8B	134.2	147.6	-13.33	197.1	3	3	0.09566	54
ADGRA3-FL:No Gα vs. ADGRA3-CTF:Gαi-PTXR	134.2	128	6.222	197.1	3	3	0.04464	54
ADGRA3-FL:No Gα vs. ADGRA3-CTF:Gαi-PTXR + PTX	134.2	132.1	2.111	197.1	3	3	0.01515	54
ADGRA3-FL:No Gα vs. ADGRA3-CTF:Gαq	134.2	174.9	-40.67	197.1	3	3	0.2918	54
ADGRA3-FL:No Gα vs. ADGRA3-CTF:Gα12	134.2	374.1	-239.9	197.1	3	3	1.721	54
ADGRA3-FL:No Gα vs. ADGRA3-CTF:Gα13	134.2	1018	-884.2	197.1	3	3	6.344	54
ADGRA3-FL:No Gα + Ric8B vs. ADGRA3-FL:Gαs	147.9	140.4	7.445	197.1	3	3	0.05341	54
ADGRA3-FL:No Gα + Ric8B vs. ADGRA3-FL:Gαolf + Ric8B	147.9	144.4	3.444	197.1	3	3	0.02471	54
ADGRA3-FL:No Gα + Ric8B vs. ADGRA3-FL:Gαi-PTXR	147.9	149.1	-1.222	197.1	3	3	0.008769	54
ADGRA3-FL:No Gα + Ric8B vs. ADGRA3-FL:Gαi-PTXR + PTX	147.9	129	18.89	197.1	3	3	0.1355	54
ADGRA3-FL:No Gα + Ric8B vs. ADGRA3-FL:Gαq	147.9	172.6	-24.67	197.1	3	3	0.177	54
ADGRA3-FL:No Gα + Ric8B vs. ADGRA3-FL:Gα12	147.9	513.6	-365.7	197.1	3	3	2.624	54
ADGRA3-FL:No Gα + Ric8B vs. ADGRA3-FL:Gα13	147.9	1946	-1798	197.1	3	3	12.9	54
ADGRA3-FL:No Gα + Ric8B vs. ADGRA3-CTF:No Gα	147.9	136.7	11.22	197.1	3	3	0.08052	54
ADGRA3-FL:No Gα + Ric8B vs. ADGRA3-CTF:No Gα + Ric8B	147.9	157.2	-9.333	197.1	3	3	0.06696	54
ADGRA3-FL:No Gα + Ric8B vs. ADGRA3-CTF:Gαs	147.9	128.2	19.67	197.1	3	3	0.1411	54
ADGRA3-FL:No Gα + Ric8B vs. ADGRA3-CTF:Gαolf + Ric8B	147.9	147.6	0.3333	197.1	3	3	0.002391	54
ADGRA3-FL:No Gα + Ric8B vs. ADGRA3-CTF:Gαi-PTXR	147.9	128	19.89	197.1	3	3	0.1427	54
ADGRA3-FL:No Gα + Ric8B vs. ADGRA3-CTF:Gαi-PTXR + PTX	147.9	132.1	15.78	197.1	3	3	0.1132	54
ADGRA3-FL:No Gα + Ric8B vs. ADGRA3-CTF:Gαq	147.9	174.9	-27	197.1	3	3	0.1937	54
ADGRA3-FL:No Gα + Ric8B vs. ADGRA3-CTF:Gα12	147.9	374.1	-226.2	197.1	3	3	1.623	54
ADGRA3-FL:No Gα + Ric8B vs. ADGRA3-CTF:Gα13	147.9	1018	-870.6	197.1	3	3	6.246	54
ADGRA3-FL:Gαs vs. ADGRA3-FL:Gαolf + Ric8B	140.4	144.4	-4	197.1	3	3	0.0287	54
ADGRA3-FL:Gαs vs. ADGRA3-FL:Gαi-PTXR	140.4	149.1	-8.667	197.1	3	3	0.06218	54
ADGRA3-FL:Gαs vs. ADGRA3-FL:Gαi-PTXR + PTX	140.4	129	11.44	197.1	3	3	0.08211	54
ADGRA3-FL:Gαs vs. ADGRA3-FL:Gαq	140.4	172.6	-32.11	197.1	3	3	0.2304	54
ADGRA3-FL:Gαs vs. ADGRA3-FL:Gα12	140.4	513.6	-373.1	197.1	3	3	2.677	54
ADGRA3-FL:Gαs vs. ADGRA3-FL:Gα13	140.4	1946	-1806	197.1	3	3	12.96	54
ADGRA3-FL:Gαs vs. ADGRA3-CTF:No Gα	140.4	136.7	3.778	197.1	3	3	0.0271	54
ADGRA3-FL:Gαs vs. ADGRA3-CTF:No Gα + Ric8B	140.4	157.2	-16.78	197.1	3	3	0.1204	54
ADGRA3-FL:Gαs vs. ADGRA3-CTF:Gαs	140.4	128.2	12.22	197.1	3	3	0.08769	54
ADGRA3-FL:Gαs vs. ADGRA3-CTF:Gαolf + Ric8B	140.4	147.6	-7.111	197.1	3	3	0.05102	54
ADGRA3-FL:Gαs vs. ADGRA3-CTF:Gαi-PTXR	140.4	128	12.44	197.1	3	3	0.08928	54
ADGRA3-FL:Gαs vs. ADGRA3-CTF:Gαi-PTXR + PTX	140.4	132.1	8.333	197.1	3	3	0.05979	54
ADGRA3-FL:Gαs vs. ADGRA3-CTF:Gαq	140.4	174.9	-34.44	197.1	3	3	0.2471	54
ADGRA3-FL:Gαs vs. ADGRA3-CTF:Gα12	140.4	374.1	-233.7	197.1	3	3	1.676	54
ADGRA3-FL:Gαs vs. ADGRA3-CTF:Gα13	140.4	1018	-878	197.1	3	3	6.299	54
ADGRA3-FL:Gαolf + Ric8B vs. ADGRA3-FL:Gαi-PTXR	144.4	149.1	-4.667	197.1	3	3	0.03348	54
ADGRA3-FL:Gαolf + Ric8B vs. ADGRA3-FL:Gαi-PTXR + PTX	144.4	129	15.44	197.1	3	3	0.1108	54
ADGRA3-FL:Gαolf + Ric8B vs. ADGRA3-FL:Gαq	144.4	172.6	-28.11	197.1	3	3	0.2017	54
ADGRA3-FL:Gαolf + Ric8B vs. ADGRA3-FL:Gα12	144.4	513.6	-369.1	197.1	3	3	2.648	54
ADGRA3-FL:Gαolf + Ric8B vs. ADGRA3-FL:Gα13	144.4	1946	-1802	197.1	3	3	12.93	54
ADGRA3-FL:Gαolf + Ric8B vs. ADGRA3-CTF:No Gα	144.4	136.7	7.778	197.1	3	3	0.0558	54
ADGRA3-FL:Gαolf + Ric8B vs. ADGRA3-CTF:No Gα + Ric8B	144.4	157.2	-12.78	197.1	3	3	0.09168	54
ADGRA3-FL:Gαolf + Ric8B vs. ADGRA3-CTF:Gαs	144.4	128.2	16.22	197.1	3	3	0.1164	54
ADGRA3-FL:Gαolf + Ric8B vs. ADGRA3-CTF:Gαolf + Ric8B	144.4	147.6	-3.111	197.1	3	3	0.02232	54
ADGRA3-FL:Gαolf + Ric8B vs. ADGRA3-CTF:Gαi-PTXR	144.4	128	16.44	197.1	3	3	0.118	54
ADGRA3-FL:Gαolf + Ric8B vs. ADGRA3-CTF:Gαi-PTXR + PTX	144.4	132.1	12.33	197.1	3	3	0.08849	54
ADGRA3-FL:Gαolf + Ric8B vs. ADGRA3-CTF:Gαq	144.4	174.9	-30.44	197.1	3	3	0.2184	54
ADGRA3-FL:Gαolf + Ric8B vs. ADGRA3-CTF:Gα12	144.4	374.1	-229.7	197.1	3	3	1.648	54
ADGRA3-FL:Gαolf + Ric8B vs. ADGRA3-CTF:Gα13	144.4	1018	-874	197.1	3	3	6.271	54
ADGRA3-FL:Gαi-PTXR vs. ADGRA3-FL:Gαi-PTXR + PTX	149.1	129	20.11	197.1	3	3	0.1443	54
ADGRA3-FL:Gαi-PTXR vs. ADGRA3-FL:Gαq	149.1	172.6	-23.44	197.1	3	3	0.1682	54
ADGRA3-FL:Gαi-PTXR vs. ADGRA3-FL:Gα12	149.1	513.6	-364.4	197.1	3	3	2.615	54
ADGRA3-FL:Gαi-PTXR vs. ADGRA3-FL:Gα13	149.1	1946	-1797	197.1	3	3	12.89	54
ADGRA3-FL:Gαi-PTXR vs. ADGRA3-CTF:No Gα	149.1	136.7	12.44	197.1	3	3	0.08928	54
ADGRA3-FL:Gαi-PTXR vs. ADGRA3-CTF:No Gα + Ric8B	149.1	157.2	-8.111	197.1	3	3	0.05819	54
ADGRA3-FL:Gαi-PTXR vs. ADGRA3-CTF:Gαs	149.1	128.2	20.89	197.1	3	3	0.1499	54
ADGRA3-FL:Gαi-PTXR vs. ADGRA3-CTF:Gαolf + Ric8B	149.1	147.6	1.555	197.1	3	3	0.01116	54
ADGRA3-FL:Gαi-PTXR vs. ADGRA3-CTF:Gαi-PTXR	149.1	128	21.11	197.1	3	3	0.1515	54
ADGRA3-FL:Gαi-PTXR vs. ADGRA3-CTF:Gαi-PTXR + PTX	149.1	132.1	17	197.1	3	3	0.122	54
ADGRA3-FL:Gαi-PTXR vs. ADGRA3-CTF:Gαq	149.1	174.9	-25.78	197.1	3	3	0.1849	54
ADGRA3-FL:Gαi-PTXR vs. ADGRA3-CTF:Gα12	149.1	374.1	-225	197.1	3	3	1.614	54
ADGRA3-FL:Gαi-PTXR vs. ADGRA3-CTF:Gα13	149.1	1018	-869.3	197.1	3	3	6.237	54
ADGRA3-FL:Gαi-PTXR + PTX vs. ADGRA3-FL:Gαq	129	172.6	-43.56	197.1	3	3	0.3125	54
ADGRA3-FL:Gαi-PTXR + PTX vs. ADGRA3-FL:Gα12	129	513.6	-384.6	197.1	3	3	2.759	54
ADGRA3-FL:Gαi-PTXR + PTX vs. ADGRA3-FL:Gα13	129	1946	-1817	197.1	3	3	13.04	54
ADGRA3-FL:Gαi-PTXR + PTX vs. ADGRA3-CTF:No Gα	129	136.7	-7.667	197.1	3	3	0.05501	54
ADGRA3-FL:Gαi-PTXR + PTX vs. ADGRA3-CTF:No Gα + Ric8B	129	157.2	-28.22	197.1	3	3	0.2025	54
ADGRA3-FL:Gαi-PTXR + PTX vs. ADGRA3-CTF:Gαs	129	128.2	0.7778	197.1	3	3	0.00558	54
ADGRA3-FL:Gαi-PTXR + PTX vs. ADGRA3-CTF:Gαolf + Ric8B	129	147.6	-18.56	197.1	3	3	0.1331	54
ADGRA3-FL:Gαi-PTXR + PTX vs. ADGRA3-CTF:Gαi-PTXR	129	128	1	197.1	3	3	0.007175	54
ADGRA3-FL:Gαi-PTXR + PTX vs. ADGRA3-CTF:Gαi-PTXR + PTX	129	132.1	-3.111	197.1	3	3	0.02232	54
ADGRA3-FL:Gαi-PTXR + PTX vs. ADGRA3-CTF:Gαq	129	174.9	-45.89	197.1	3	3	0.3292	54
ADGRA3-FL:Gαi-PTXR + PTX vs. ADGRA3-CTF:Gα12	129	374.1	-245.1	197.1	3	3	1.759	54
ADGRA3-FL:Gαi-PTXR + PTX vs. ADGRA3-CTF:Gα13	129	1018	-889.4	197.1	3	3	6.381	54
ADGRA3-FL:Gαq vs. ADGRA3-FL:Gα12	172.6	513.6	-341	197.1	3	3	2.447	54
ADGRA3-FL:Gαq vs. ADGRA3-FL:Gα13	172.6	1946	-1774	197.1	3	3	12.73	54
ADGRA3-FL:Gαq vs. ADGRA3-CTF:No Gα	172.6	136.7	35.89	197.1	3	3	0.2575	54
ADGRA3-FL:Gαq vs. ADGRA3-CTF:No Gα + Ric8B	172.6	157.2	15.33	197.1	3	3	0.11	54
ADGRA3-FL:Gαq vs. ADGRA3-CTF:Gαs	172.6	128.2	44.33	197.1	3	3	0.3181	54
ADGRA3-FL:Gαq vs. ADGRA3-CTF:Gαolf + Ric8B	172.6	147.6	25	197.1	3	3	0.1794	54
ADGRA3-FL:Gαq vs. ADGRA3-CTF:Gαi-PTXR	172.6	128	44.56	197.1	3	3	0.3197	54
ADGRA3-FL:Gαq vs. ADGRA3-CTF:Gαi-PTXR + PTX	172.6	132.1	40.44	197.1	3	3	0.2902	54
ADGRA3-FL:Gαq vs. ADGRA3-CTF:Gαq	172.6	174.9	-2.333	197.1	3	3	0.01674	54
ADGRA3-FL:Gαq vs. ADGRA3-CTF:Gα12	172.6	374.1	-201.6	197.1	3	3	1.446	54
ADGRA3-FL:Gαq vs. ADGRA3-CTF:Gα13	172.6	1018	-845.9	197.1	3	3	6.069	54
ADGRA3-FL:Gα12 vs. ADGRA3-FL:Gα13	513.6	1946	-1433	197.1	3	3	10.28	54
ADGRA3-FL:Gα12 vs. ADGRA3-CTF:No Gα	513.6	136.7	376.9	197.1	3	3	2.704	54
ADGRA3-FL:Gα12 vs. ADGRA3-CTF:No Gα + Ric8B	513.6	157.2	356.3	197.1	3	3	2.557	54
ADGRA3-FL:Gα12 vs. ADGRA3-CTF:Gαs	513.6	128.2	385.3	197.1	3	3	2.765	54
ADGRA3-FL:Gα12 vs. ADGRA3-CTF:Gαolf + Ric8B	513.6	147.6	366	197.1	3	3	2.626	54
ADGRA3-FL:Gα12 vs. ADGRA3-CTF:Gαi-PTXR	513.6	128	385.6	197.1	3	3	2.766	54
ADGRA3-FL:Gα12 vs. ADGRA3-CTF:Gαi-PTXR + PTX	513.6	132.1	381.4	197.1	3	3	2.737	54
ADGRA3-FL:Gα12 vs. ADGRA3-CTF:Gαq	513.6	174.9	338.7	197.1	3	3	2.43	54
ADGRA3-FL:Gα12 vs. ADGRA3-CTF:Gα12	513.6	374.1	139.4	197.1	3	3	1	54
ADGRA3-FL:Gα12 vs. ADGRA3-CTF:Gα13	513.6	1018	-504.9	197.1	3	3	3.622	54
ADGRA3-FL:Gα13 vs. ADGRA3-CTF:No Gα	1946	136.7	1810	197.1	3	3	12.98	54
ADGRA3-FL:Gα13 vs. ADGRA3-CTF:No Gα + Ric8B	1946	157.2	1789	197.1	3	3	12.84	54
ADGRA3-FL:Gα13 vs. ADGRA3-CTF:Gαs	1946	128.2	1818	197.1	3	3	13.04	54
ADGRA3-FL:Gα13 vs. ADGRA3-CTF:Gαolf + Ric8B	1946	147.6	1799	197.1	3	3	12.9	54
ADGRA3-FL:Gα13 vs. ADGRA3-CTF:Gαi-PTXR	1946	128	1818	197.1	3	3	13.05	54
ADGRA3-FL:Gα13 vs. ADGRA3-CTF:Gαi-PTXR + PTX	1946	132.1	1814	197.1	3	3	13.02	54
ADGRA3-FL:Gα13 vs. ADGRA3-CTF:Gαq	1946	174.9	1771	197.1	3	3	12.71	54
ADGRA3-FL:Gα13 vs. ADGRA3-CTF:Gα12	1946	374.1	1572	197.1	3	3	11.28	54
ADGRA3-FL:Gα13 vs. ADGRA3-CTF:Gα13	1946	1018	927.8	197.1	3	3	6.656	54
ADGRA3-CTF:No Gα vs. ADGRA3-CTF:No Gα + Ric8B	136.7	157.2	-20.56	197.1	3	3	0.1475	54
ADGRA3-CTF:No Gα vs. ADGRA3-CTF:Gαs	136.7	128.2	8.445	197.1	3	3	0.06059	54
ADGRA3-CTF:No Gα vs. ADGRA3-CTF:Gαolf + Ric8B	136.7	147.6	-10.89	197.1	3	3	0.07812	54
ADGRA3-CTF:No Gα vs. ADGRA3-CTF:Gαi-PTXR	136.7	128	8.667	197.1	3	3	0.06218	54
ADGRA3-CTF:No Gα vs. ADGRA3-CTF:Gαi-PTXR + PTX	136.7	132.1	4.556	197.1	3	3	0.03268	54
ADGRA3-CTF:No Gα vs. ADGRA3-CTF:Gαq	136.7	174.9	-38.22	197.1	3	3	0.2742	54
ADGRA3-CTF:No Gα vs. ADGRA3-CTF:Gα12	136.7	374.1	-237.4	197.1	3	3	1.704	54
ADGRA3-CTF:No Gα vs. ADGRA3-CTF:Gα13	136.7	1018	-881.8	197.1	3	3	6.326	54
ADGRA3-CTF:No Gα + Ric8B vs. ADGRA3-CTF:Gαs	157.2	128.2	29	197.1	3	3	0.2081	54
ADGRA3-CTF:No Gα + Ric8B vs. ADGRA3-CTF:Gαolf + Ric8B	157.2	147.6	9.667	197.1	3	3	0.06935	54
ADGRA3-CTF:No Gα + Ric8B vs. ADGRA3-CTF:Gαi-PTXR	157.2	128	29.22	197.1	3	3	0.2097	54
ADGRA3-CTF:No Gα + Ric8B vs. ADGRA3-CTF:Gαi-PTXR + PTX	157.2	132.1	25.11	197.1	3	3	0.1802	54
ADGRA3-CTF:No Gα + Ric8B vs. ADGRA3-CTF:Gαq	157.2	174.9	-17.67	197.1	3	3	0.1268	54
ADGRA3-CTF:No Gα + Ric8B vs. ADGRA3-CTF:Gα12	157.2	374.1	-216.9	197.1	3	3	1.556	54
ADGRA3-CTF:No Gα + Ric8B vs. ADGRA3-CTF:Gα13	157.2	1018	-861.2	197.1	3	3	6.179	54
ADGRA3-CTF:Gαs vs. ADGRA3-CTF:Gαolf + Ric8B	128.2	147.6	-19.33	197.1	3	3	0.1387	54
ADGRA3-CTF:Gαs vs. ADGRA3-CTF:Gαi-PTXR	128.2	128	0.2222	197.1	3	3	0.001594	54
ADGRA3-CTF:Gαs vs. ADGRA3-CTF:Gαi-PTXR + PTX	128.2	132.1	-3.889	197.1	3	3	0.0279	54
ADGRA3-CTF:Gαs vs. ADGRA3-CTF:Gαq	128.2	174.9	-46.67	197.1	3	3	0.3348	54
ADGRA3-CTF:Gαs vs. ADGRA3-CTF:Gα12	128.2	374.1	-245.9	197.1	3	3	1.764	54
ADGRA3-CTF:Gαs vs. ADGRA3-CTF:Gα13	128.2	1018	-890.2	197.1	3	3	6.387	54
ADGRA3-CTF:Gαolf + Ric8B vs. ADGRA3-CTF:Gαi-PTXR	147.6	128	19.56	197.1	3	3	0.1403	54
ADGRA3-CTF:Gαolf + Ric8B vs. ADGRA3-CTF:Gαi-PTXR + PTX	147.6	132.1	15.44	197.1	3	3	0.1108	54
ADGRA3-CTF:Gαolf + Ric8B vs. ADGRA3-CTF:Gαq	147.6	174.9	-27.33	197.1	3	3	0.1961	54
ADGRA3-CTF:Gαolf + Ric8B vs. ADGRA3-CTF:Gα12	147.6	374.1	-226.6	197.1	3	3	1.625	54
ADGRA3-CTF:Gαolf + Ric8B vs. ADGRA3-CTF:Gα13	147.6	1018	-870.9	197.1	3	3	6.248	54
ADGRA3-CTF:Gαi-PTXR vs. ADGRA3-CTF:Gαi-PTXR + PTX	128	132.1	-4.111	197.1	3	3	0.0295	54
ADGRA3-CTF:Gαi-PTXR vs. ADGRA3-CTF:Gαq	128	174.9	-46.89	197.1	3	3	0.3364	54
ADGRA3-CTF:Gαi-PTXR vs. ADGRA3-CTF:Gα12	128	374.1	-246.1	197.1	3	3	1.766	54
ADGRA3-CTF:Gαi-PTXR vs. ADGRA3-CTF:Gα13	128	1018	-890.4	197.1	3	3	6.389	54
ADGRA3-CTF:Gαi-PTXR + PTX vs. ADGRA3-CTF:Gαq	132.1	174.9	-42.78	197.1	3	3	0.3069	54
ADGRA3-CTF:Gαi-PTXR + PTX vs. ADGRA3-CTF:Gα12	132.1	374.1	-242	197.1	3	3	1.736	54
ADGRA3-CTF:Gαi-PTXR + PTX vs. ADGRA3-CTF:Gα13	132.1	1018	-886.3	197.1	3	3	6.359	54
ADGRA3-CTF:Gαq vs. ADGRA3-CTF:Gα12	174.9	374.1	-199.2	197.1	3	3	1.429	54
ADGRA3-CTF:Gαq vs. ADGRA3-CTF:Gα13	174.9	1018	-843.6	197.1	3	3	6.052	54
ADGRA3-CTF:Gα12 vs. ADGRA3-CTF:Gα13	374.1	1018	-644.3	197.1	3	3	4.623	54

## Sheet: Figure 2E
figure 2E CRE
Two-way ANOVA	Ordinary
Alpha	0.05
Source of Variation	% of total variation	P value	P value summary	Significant?
Interaction	27.32	<0,0001	****	Yes
Row Factor (receptor)	4.487	0.0022	**	Yes
Column Factor (Gα)	50.48	<0,0001	****	Yes
ANOVA table	SS	DF	MS	F (DFn, DFd)	P value
Interaction	2073819	16	129614	F (16, 54) = 5,209	P<0,0001
Row Factor (Receptor)	340532	2	170266	F (2, 54) = 6,842	P=0,0022
Column Factor (Galpha)	3831466	8	478933	F (8, 54) = 19,25	P<0,0001
Residual	1343777	54	24885
Number of families	1
Number of comparisons per family	351
Alpha	0.05
Tukey's multiple comparisons test	Mean Diff,	95,00% CI of diff,	Below threshold?	Summary	Adjusted P Value
No Receptor:No Gα vs. No Receptor:No Gα + Ric8B	9.778	-492,2 to 511,8	No	ns	>0,9999
No Receptor:No Gα vs. No Receptor:Gαs	-12	-514,0 to 490,0	No	ns	>0,9999
No Receptor:No Gα vs. No Receptor:Gαolf + Ric8B	-1411	-1913 to -908,9	Yes	****	<0,0001
No Receptor:No Gα vs. No Receptor:Gαi-PTXR	15.78	-486,2 to 517,8	No	ns	>0,9999
No Receptor:No Gα vs. No Receptor:Gαi-PTXR + PTX	31.33	-470,7 to 533,3	No	ns	>0,9999
No Receptor:No Gα vs. No Receptor:Gαq	-9.333	-511,3 to 492,7	No	ns	>0,9999
No Receptor:No Gα vs. No Receptor:Gα12	-3.556	-505,5 to 498,4	No	ns	>0,9999
No Receptor:No Gα vs. No Receptor:Gα13	-38.56	-540,5 to 463,4	No	ns	>0,9999
No Receptor:No Gα vs. ADGRA3-FL:No Gα	18	-484,0 to 520,0	No	ns	>0,9999
No Receptor:No Gα vs. ADGRA3-FL:No Gα + Ric8B	22.22	-479,8 to 524,2	No	ns	>0,9999
No Receptor:No Gα vs. ADGRA3-FL:Gαs	15.44	-486,5 to 517,4	No	ns	>0,9999
No Receptor:No Gα vs. ADGRA3-FL:Gαolf + Ric8B	-331.4	-833,4 to 170,5	No	ns	0.6716
No Receptor:No Gα vs. ADGRA3-FL:Gαi-PTXR	22.56	-479,4 to 524,5	No	ns	>0,9999
No Receptor:No Gα vs. ADGRA3-FL:Gαi-PTXR + PTX	31.22	-470,8 to 533,2	No	ns	>0,9999
No Receptor:No Gα vs. ADGRA3-FL:Gαq	20.78	-481,2 to 522,8	No	ns	>0,9999
No Receptor:No Gα vs. ADGRA3-FL:Gα12	7.667	-494,3 to 509,7	No	ns	>0,9999
No Receptor:No Gα vs. ADGRA3-FL:Gα13	-15	-517,0 to 487,0	No	ns	>0,9999
No Receptor:No Gα vs. ADGRA3-CTF:No Gα	21.11	-480,9 to 523,1	No	ns	>0,9999
No Receptor:No Gα vs. ADGRA3-CTF:No Gα + Ric8B	23.89	-478,1 to 525,9	No	ns	>0,9999
No Receptor:No Gα vs. ADGRA3-CTF:Gαs	18.89	-483,1 to 520,9	No	ns	>0,9999
No Receptor:No Gα vs. ADGRA3-CTF:Gαolf + Ric8B	-298.6	-800,5 to 203,4	No	ns	0.8312
No Receptor:No Gα vs. ADGRA3-CTF:Gαi-PTXR	15	-487,0 to 517,0	No	ns	>0,9999
No Receptor:No Gα vs. ADGRA3-CTF:Gαi-PTXR + PTX	29.22	-472,8 to 531,2	No	ns	>0,9999
No Receptor:No Gα vs. ADGRA3-CTF:Gαq	7.444	-494,5 to 509,4	No	ns	>0,9999
No Receptor:No Gα vs. ADGRA3-CTF:Gα12	5.333	-496,7 to 507,3	No	ns	>0,9999
No Receptor:No Gα vs. ADGRA3-CTF:Gα13	25.22	-476,8 to 527,2	No	ns	>0,9999
No Receptor:No Gα + Ric8B vs. No Receptor:Gαs	-21.78	-523,8 to 480,2	No	ns	>0,9999
No Receptor:No Gα + Ric8B vs. No Receptor:Gαolf + Ric8B	-1421	-1923 to -918,7	Yes	****	<0,0001
No Receptor:No Gα + Ric8B vs. No Receptor:Gαi-PTXR	6	-496,0 to 508,0	No	ns	>0,9999
No Receptor:No Gα + Ric8B vs. No Receptor:Gαi-PTXR + PTX	21.56	-480,4 to 523,5	No	ns	>0,9999
No Receptor:No Gα + Ric8B vs. No Receptor:Gαq	-19.11	-521,1 to 482,9	No	ns	>0,9999
No Receptor:No Gα + Ric8B vs. No Receptor:Gα12	-13.33	-515,3 to 488,7	No	ns	>0,9999
No Receptor:No Gα + Ric8B vs. No Receptor:Gα13	-48.33	-550,3 to 453,7	No	ns	>0,9999
No Receptor:No Gα + Ric8B vs. ADGRA3-FL:No Gα	8.222	-493,8 to 510,2	No	ns	>0,9999
No Receptor:No Gα + Ric8B vs. ADGRA3-FL:No Gα + Ric8B	12.44	-489,5 to 514,4	No	ns	>0,9999
No Receptor:No Gα + Ric8B vs. ADGRA3-FL:Gαs	5.667	-496,3 to 507,7	No	ns	>0,9999
No Receptor:No Gα + Ric8B vs. ADGRA3-FL:Gαolf + Ric8B	-341.2	-843,2 to 160,8	No	ns	0.618
No Receptor:No Gα + Ric8B vs. ADGRA3-FL:Gαi-PTXR	12.78	-489,2 to 514,8	No	ns	>0,9999
No Receptor:No Gα + Ric8B vs. ADGRA3-FL:Gαi-PTXR + PTX	21.44	-480,5 to 523,4	No	ns	>0,9999
No Receptor:No Gα + Ric8B vs. ADGRA3-FL:Gαq	11	-491,0 to 513,0	No	ns	>0,9999
No Receptor:No Gα + Ric8B vs. ADGRA3-FL:Gα12	-2.111	-504,1 to 499,9	No	ns	>0,9999
No Receptor:No Gα + Ric8B vs. ADGRA3-FL:Gα13	-24.78	-526,8 to 477,2	No	ns	>0,9999
No Receptor:No Gα + Ric8B vs. ADGRA3-CTF:No Gα	11.33	-490,7 to 513,3	No	ns	>0,9999
No Receptor:No Gα + Ric8B vs. ADGRA3-CTF:No Gα + Ric8B	14.11	-487,9 to 516,1	No	ns	>0,9999
No Receptor:No Gα + Ric8B vs. ADGRA3-CTF:Gαs	9.111	-492,9 to 511,1	No	ns	>0,9999
No Receptor:No Gα + Ric8B vs. ADGRA3-CTF:Gαolf + Ric8B	-308.3	-810,3 to 193,7	No	ns	0.7884
No Receptor:No Gα + Ric8B vs. ADGRA3-CTF:Gαi-PTXR	5.222	-496,8 to 507,2	No	ns	>0,9999
No Receptor:No Gα + Ric8B vs. ADGRA3-CTF:Gαi-PTXR + PTX	19.44	-482,5 to 521,4	No	ns	>0,9999
No Receptor:No Gα + Ric8B vs. ADGRA3-CTF:Gαq	-2.333	-504,3 to 499,7	No	ns	>0,9999
No Receptor:No Gα + Ric8B vs. ADGRA3-CTF:Gα12	-4.444	-506,4 to 497,5	No	ns	>0,9999
No Receptor:No Gα + Ric8B vs. ADGRA3-CTF:Gα13	15.44	-486,5 to 517,4	No	ns	>0,9999
No Receptor:Gαs vs. No Receptor:Gαolf + Ric8B	-1399	-1901 to -896,9	Yes	****	<0,0001
No Receptor:Gαs vs. No Receptor:Gαi-PTXR	27.78	-474,2 to 529,8	No	ns	>0,9999
No Receptor:Gαs vs. No Receptor:Gαi-PTXR + PTX	43.33	-458,7 to 545,3	No	ns	>0,9999
No Receptor:Gαs vs. No Receptor:Gαq	2.667	-499,3 to 504,7	No	ns	>0,9999
No Receptor:Gαs vs. No Receptor:Gα12	8.444	-493,5 to 510,4	No	ns	>0,9999
No Receptor:Gαs vs. No Receptor:Gα13	-26.56	-528,5 to 475,4	No	ns	>0,9999
No Receptor:Gαs vs. ADGRA3-FL:No Gα	30	-472,0 to 532,0	No	ns	>0,9999
No Receptor:Gαs vs. ADGRA3-FL:No Gα + Ric8B	34.22	-467,8 to 536,2	No	ns	>0,9999
No Receptor:Gαs vs. ADGRA3-FL:Gαs	27.44	-474,5 to 529,4	No	ns	>0,9999
No Receptor:Gαs vs. ADGRA3-FL:Gαolf + Ric8B	-319.4	-821,4 to 182,5	No	ns	0.7345
No Receptor:Gαs vs. ADGRA3-FL:Gαi-PTXR	34.56	-467,4 to 536,5	No	ns	>0,9999
No Receptor:Gαs vs. ADGRA3-FL:Gαi-PTXR + PTX	43.22	-458,8 to 545,2	No	ns	>0,9999
No Receptor:Gαs vs. ADGRA3-FL:Gαq	32.78	-469,2 to 534,8	No	ns	>0,9999
No Receptor:Gαs vs. ADGRA3-FL:Gα12	19.67	-482,3 to 521,7	No	ns	>0,9999
No Receptor:Gαs vs. ADGRA3-FL:Gα13	-3	-505,0 to 499,0	No	ns	>0,9999
No Receptor:Gαs vs. ADGRA3-CTF:No Gα	33.11	-468,9 to 535,1	No	ns	>0,9999
No Receptor:Gαs vs. ADGRA3-CTF:No Gα + Ric8B	35.89	-466,1 to 537,9	No	ns	>0,9999
No Receptor:Gαs vs. ADGRA3-CTF:Gαs	30.89	-471,1 to 532,9	No	ns	>0,9999
No Receptor:Gαs vs. ADGRA3-CTF:Gαolf + Ric8B	-286.6	-788,5 to 215,4	No	ns	0.8768
No Receptor:Gαs vs. ADGRA3-CTF:Gαi-PTXR	27	-475,0 to 529,0	No	ns	>0,9999
No Receptor:Gαs vs. ADGRA3-CTF:Gαi-PTXR + PTX	41.22	-460,8 to 543,2	No	ns	>0,9999
No Receptor:Gαs vs. ADGRA3-CTF:Gαq	19.44	-482,5 to 521,4	No	ns	>0,9999
No Receptor:Gαs vs. ADGRA3-CTF:Gα12	17.33	-484,7 to 519,3	No	ns	>0,9999
No Receptor:Gαs vs. ADGRA3-CTF:Gα13	37.22	-464,8 to 539,2	No	ns	>0,9999
No Receptor:Gαolf + Ric8B vs. No Receptor:Gαi-PTXR	1427	924,7 to 1929	Yes	****	<0,0001
No Receptor:Gαolf + Ric8B vs. No Receptor:Gαi-PTXR + PTX	1442	940,2 to 1944	Yes	****	<0,0001
No Receptor:Gαolf + Ric8B vs. No Receptor:Gαq	1402	899,6 to 1904	Yes	****	<0,0001
No Receptor:Gαolf + Ric8B vs. No Receptor:Gα12	1407	905,3 to 1909	Yes	****	<0,0001
No Receptor:Gαolf + Ric8B vs. No Receptor:Gα13	1372	870,3 to 1874	Yes	****	<0,0001
No Receptor:Gαolf + Ric8B vs. ADGRA3-FL:No Gα	1429	926,9 to 1931	Yes	****	<0,0001
No Receptor:Gαolf + Ric8B vs. ADGRA3-FL:No Gα + Ric8B	1433	931,1 to 1935	Yes	****	<0,0001
No Receptor:Gαolf + Ric8B vs. ADGRA3-FL:Gαs	1426	924,3 to 1928	Yes	****	<0,0001
No Receptor:Gαolf + Ric8B vs. ADGRA3-FL:Gαolf + Ric8B	1079	577,5 to 1581	Yes	****	<0,0001
No Receptor:Gαolf + Ric8B vs. ADGRA3-FL:Gαi-PTXR	1433	931,5 to 1935	Yes	****	<0,0001
No Receptor:Gαolf + Ric8B vs. ADGRA3-FL:Gαi-PTXR + PTX	1442	940,1 to 1944	Yes	****	<0,0001
No Receptor:Gαolf + Ric8B vs. ADGRA3-FL:Gαq	1432	929,7 to 1934	Yes	****	<0,0001
No Receptor:Gαolf + Ric8B vs. ADGRA3-FL:Gα12	1419	916,6 to 1921	Yes	****	<0,0001
No Receptor:Gαolf + Ric8B vs. ADGRA3-FL:Gα13	1396	893,9 to 1898	Yes	****	<0,0001
No Receptor:Gαolf + Ric8B vs. ADGRA3-CTF:No Gα	1432	930,0 to 1934	Yes	****	<0,0001
No Receptor:Gαolf + Ric8B vs. ADGRA3-CTF:No Gα + Ric8B	1435	932,8 to 1937	Yes	****	<0,0001
No Receptor:Gαolf + Ric8B vs. ADGRA3-CTF:Gαs	1430	927,8 to 1932	Yes	****	<0,0001
No Receptor:Gαolf + Ric8B vs. ADGRA3-CTF:Gαolf + Ric8B	1112	610,3 to 1614	Yes	****	<0,0001
No Receptor:Gαolf + Ric8B vs. ADGRA3-CTF:Gαi-PTXR	1426	923,9 to 1928	Yes	****	<0,0001
No Receptor:Gαolf + Ric8B vs. ADGRA3-CTF:Gαi-PTXR + PTX	1440	938,1 to 1942	Yes	****	<0,0001
No Receptor:Gαolf + Ric8B vs. ADGRA3-CTF:Gαq	1418	916,3 to 1920	Yes	****	<0,0001
No Receptor:Gαolf + Ric8B vs. ADGRA3-CTF:Gα12	1416	914,2 to 1918	Yes	****	<0,0001
No Receptor:Gαolf + Ric8B vs. ADGRA3-CTF:Gα13	1436	934,1 to 1938	Yes	****	<0,0001
No Receptor:Gαi-PTXR vs. No Receptor:Gαi-PTXR + PTX	15.56	-486,4 to 517,5	No	ns	>0,9999
No Receptor:Gαi-PTXR vs. No Receptor:Gαq	-25.11	-527,1 to 476,9	No	ns	>0,9999
No Receptor:Gαi-PTXR vs. No Receptor:Gα12	-19.33	-521,3 to 482,7	No	ns	>0,9999
No Receptor:Gαi-PTXR vs. No Receptor:Gα13	-54.33	-556,3 to 447,7	No	ns	>0,9999
No Receptor:Gαi-PTXR vs. ADGRA3-FL:No Gα	2.222	-499,8 to 504,2	No	ns	>0,9999
No Receptor:Gαi-PTXR vs. ADGRA3-FL:No Gα + Ric8B	6.445	-495,5 to 508,4	No	ns	>0,9999
No Receptor:Gαi-PTXR vs. ADGRA3-FL:Gαs	-0.3333	-502,3 to 501,7	No	ns	>0,9999
No Receptor:Gαi-PTXR vs. ADGRA3-FL:Gαolf + Ric8B	-347.2	-849,2 to 154,8	No	ns	0.5845
No Receptor:Gαi-PTXR vs. ADGRA3-FL:Gαi-PTXR	6.778	-495,2 to 508,8	No	ns	>0,9999
No Receptor:Gαi-PTXR vs. ADGRA3-FL:Gαi-PTXR + PTX	15.44	-486,5 to 517,4	No	ns	>0,9999
No Receptor:Gαi-PTXR vs. ADGRA3-FL:Gαq	5	-497,0 to 507,0	No	ns	>0,9999
No Receptor:Gαi-PTXR vs. ADGRA3-FL:Gα12	-8.111	-510,1 to 493,9	No	ns	>0,9999
No Receptor:Gαi-PTXR vs. ADGRA3-FL:Gα13	-30.78	-532,8 to 471,2	No	ns	>0,9999
No Receptor:Gαi-PTXR vs. ADGRA3-CTF:No Gα	5.333	-496,7 to 507,3	No	ns	>0,9999
No Receptor:Gαi-PTXR vs. ADGRA3-CTF:No Gα + Ric8B	8.111	-493,9 to 510,1	No	ns	>0,9999
No Receptor:Gαi-PTXR vs. ADGRA3-CTF:Gαs	3.111	-498,9 to 505,1	No	ns	>0,9999
No Receptor:Gαi-PTXR vs. ADGRA3-CTF:Gαolf + Ric8B	-314.3	-816,3 to 187,7	No	ns	0.7599
No Receptor:Gαi-PTXR vs. ADGRA3-CTF:Gαi-PTXR	-0.7777	-502,8 to 501,2	No	ns	>0,9999
No Receptor:Gαi-PTXR vs. ADGRA3-CTF:Gαi-PTXR + PTX	13.44	-488,5 to 515,4	No	ns	>0,9999
No Receptor:Gαi-PTXR vs. ADGRA3-CTF:Gαq	-8.333	-510,3 to 493,7	No	ns	>0,9999
No Receptor:Gαi-PTXR vs. ADGRA3-CTF:Gα12	-10.44	-512,4 to 491,5	No	ns	>0,9999
No Receptor:Gαi-PTXR vs. ADGRA3-CTF:Gα13	9.445	-492,5 to 511,4	No	ns	>0,9999
No Receptor:Gαi-PTXR + PTX vs. No Receptor:Gαq	-40.67	-542,7 to 461,3	No	ns	>0,9999
No Receptor:Gαi-PTXR + PTX vs. No Receptor:Gα12	-34.89	-536,9 to 467,1	No	ns	>0,9999
No Receptor:Gαi-PTXR + PTX vs. No Receptor:Gα13	-69.89	-571,9 to 432,1	No	ns	>0,9999
No Receptor:Gαi-PTXR + PTX vs. ADGRA3-FL:No Gα	-13.33	-515,3 to 488,7	No	ns	>0,9999
No Receptor:Gαi-PTXR + PTX vs. ADGRA3-FL:No Gα + Ric8B	-9.111	-511,1 to 492,9	No	ns	>0,9999
No Receptor:Gαi-PTXR + PTX vs. ADGRA3-FL:Gαs	-15.89	-517,9 to 486,1	No	ns	>0,9999
No Receptor:Gαi-PTXR + PTX vs. ADGRA3-FL:Gαolf + Ric8B	-362.8	-864,8 to 139,2	No	ns	0.4981
No Receptor:Gαi-PTXR + PTX vs. ADGRA3-FL:Gαi-PTXR	-8.778	-510,8 to 493,2	No	ns	>0,9999
No Receptor:Gαi-PTXR + PTX vs. ADGRA3-FL:Gαi-PTXR + PTX	-0.1111	-502,1 to 501,9	No	ns	>0,9999
No Receptor:Gαi-PTXR + PTX vs. ADGRA3-FL:Gαq	-10.56	-512,5 to 491,4	No	ns	>0,9999
No Receptor:Gαi-PTXR + PTX vs. ADGRA3-FL:Gα12	-23.67	-525,7 to 478,3	No	ns	>0,9999
No Receptor:Gαi-PTXR + PTX vs. ADGRA3-FL:Gα13	-46.33	-548,3 to 455,7	No	ns	>0,9999
No Receptor:Gαi-PTXR + PTX vs. ADGRA3-CTF:No Gα	-10.22	-512,2 to 491,8	No	ns	>0,9999
No Receptor:Gαi-PTXR + PTX vs. ADGRA3-CTF:No Gα + Ric8B	-7.444	-509,4 to 494,5	No	ns	>0,9999
No Receptor:Gαi-PTXR + PTX vs. ADGRA3-CTF:Gαs	-12.44	-514,4 to 489,5	No	ns	>0,9999
No Receptor:Gαi-PTXR + PTX vs. ADGRA3-CTF:Gαolf + Ric8B	-329.9	-831,9 to 172,1	No	ns	0.6799
No Receptor:Gαi-PTXR + PTX vs. ADGRA3-CTF:Gαi-PTXR	-16.33	-518,3 to 485,7	No	ns	>0,9999
No Receptor:Gαi-PTXR + PTX vs. ADGRA3-CTF:Gαi-PTXR + PTX	-2.111	-504,1 to 499,9	No	ns	>0,9999
No Receptor:Gαi-PTXR + PTX vs. ADGRA3-CTF:Gαq	-23.89	-525,9 to 478,1	No	ns	>0,9999
No Receptor:Gαi-PTXR + PTX vs. ADGRA3-CTF:Gα12	-26	-528,0 to 476,0	No	ns	>0,9999
No Receptor:Gαi-PTXR + PTX vs. ADGRA3-CTF:Gα13	-6.111	-508,1 to 495,9	No	ns	>0,9999
No Receptor:Gαq vs. No Receptor:Gα12	5.778	-496,2 to 507,8	No	ns	>0,9999
No Receptor:Gαq vs. No Receptor:Gα13	-29.22	-531,2 to 472,8	No	ns	>0,9999
No Receptor:Gαq vs. ADGRA3-FL:No Gα	27.33	-474,7 to 529,3	No	ns	>0,9999
No Receptor:Gαq vs. ADGRA3-FL:No Gα + Ric8B	31.56	-470,4 to 533,5	No	ns	>0,9999
No Receptor:Gαq vs. ADGRA3-FL:Gαs	24.78	-477,2 to 526,8	No	ns	>0,9999
No Receptor:Gαq vs. ADGRA3-FL:Gαolf + Ric8B	-322.1	-824,1 to 179,9	No	ns	0.7209
No Receptor:Gαq vs. ADGRA3-FL:Gαi-PTXR	31.89	-470,1 to 533,9	No	ns	>0,9999
No Receptor:Gαq vs. ADGRA3-FL:Gαi-PTXR + PTX	40.56	-461,4 to 542,5	No	ns	>0,9999
No Receptor:Gαq vs. ADGRA3-FL:Gαq	30.11	-471,9 to 532,1	No	ns	>0,9999
No Receptor:Gαq vs. ADGRA3-FL:Gα12	17	-485,0 to 519,0	No	ns	>0,9999
No Receptor:Gαq vs. ADGRA3-FL:Gα13	-5.667	-507,7 to 496,3	No	ns	>0,9999
No Receptor:Gαq vs. ADGRA3-CTF:No Gα	30.44	-471,5 to 532,4	No	ns	>0,9999
No Receptor:Gαq vs. ADGRA3-CTF:No Gα + Ric8B	33.22	-468,8 to 535,2	No	ns	>0,9999
No Receptor:Gαq vs. ADGRA3-CTF:Gαs	28.22	-473,8 to 530,2	No	ns	>0,9999
No Receptor:Gαq vs. ADGRA3-CTF:Gαolf + Ric8B	-289.2	-791,2 to 212,8	No	ns	0.8674
No Receptor:Gαq vs. ADGRA3-CTF:Gαi-PTXR	24.33	-477,7 to 526,3	No	ns	>0,9999
No Receptor:Gαq vs. ADGRA3-CTF:Gαi-PTXR + PTX	38.56	-463,4 to 540,5	No	ns	>0,9999
No Receptor:Gαq vs. ADGRA3-CTF:Gαq	16.78	-485,2 to 518,8	No	ns	>0,9999
No Receptor:Gαq vs. ADGRA3-CTF:Gα12	14.67	-487,3 to 516,7	No	ns	>0,9999
No Receptor:Gαq vs. ADGRA3-CTF:Gα13	34.56	-467,4 to 536,5	No	ns	>0,9999
No Receptor:Gα12 vs. No Receptor:Gα13	-35	-537,0 to 467,0	No	ns	>0,9999
No Receptor:Gα12 vs. ADGRA3-FL:No Gα	21.56	-480,4 to 523,5	No	ns	>0,9999
No Receptor:Gα12 vs. ADGRA3-FL:No Gα + Ric8B	25.78	-476,2 to 527,8	No	ns	>0,9999
No Receptor:Gα12 vs. ADGRA3-FL:Gαs	19	-483,0 to 521,0	No	ns	>0,9999
No Receptor:Gα12 vs. ADGRA3-FL:Gαolf + Ric8B	-327.9	-829,9 to 174,1	No	ns	0.6906
No Receptor:Gα12 vs. ADGRA3-FL:Gαi-PTXR	26.11	-475,9 to 528,1	No	ns	>0,9999
No Receptor:Gα12 vs. ADGRA3-FL:Gαi-PTXR + PTX	34.78	-467,2 to 536,8	No	ns	>0,9999
No Receptor:Gα12 vs. ADGRA3-FL:Gαq	24.33	-477,7 to 526,3	No	ns	>0,9999
No Receptor:Gα12 vs. ADGRA3-FL:Gα12	11.22	-490,8 to 513,2	No	ns	>0,9999
No Receptor:Gα12 vs. ADGRA3-FL:Gα13	-11.44	-513,4 to 490,5	No	ns	>0,9999
No Receptor:Gα12 vs. ADGRA3-CTF:No Gα	24.67	-477,3 to 526,7	No	ns	>0,9999
No Receptor:Gα12 vs. ADGRA3-CTF:No Gα + Ric8B	27.44	-474,5 to 529,4	No	ns	>0,9999
No Receptor:Gα12 vs. ADGRA3-CTF:Gαs	22.44	-479,5 to 524,4	No	ns	>0,9999
No Receptor:Gα12 vs. ADGRA3-CTF:Gαolf + Ric8B	-295	-797,0 to 207,0	No	ns	0.8455
No Receptor:Gα12 vs. ADGRA3-CTF:Gαi-PTXR	18.56	-483,4 to 520,5	No	ns	>0,9999
No Receptor:Gα12 vs. ADGRA3-CTF:Gαi-PTXR + PTX	32.78	-469,2 to 534,8	No	ns	>0,9999
No Receptor:Gα12 vs. ADGRA3-CTF:Gαq	11	-491,0 to 513,0	No	ns	>0,9999
No Receptor:Gα12 vs. ADGRA3-CTF:Gα12	8.889	-493,1 to 510,9	No	ns	>0,9999
No Receptor:Gα12 vs. ADGRA3-CTF:Gα13	28.78	-473,2 to 530,8	No	ns	>0,9999
No Receptor:Gα13 vs. ADGRA3-FL:No Gα	56.56	-445,4 to 558,5	No	ns	>0,9999
No Receptor:Gα13 vs. ADGRA3-FL:No Gα + Ric8B	60.78	-441,2 to 562,8	No	ns	>0,9999
No Receptor:Gα13 vs. ADGRA3-FL:Gαs	54	-448,0 to 556,0	No	ns	>0,9999
No Receptor:Gα13 vs. ADGRA3-FL:Gαolf + Ric8B	-292.9	-794,9 to 209,1	No	ns	0.8537
No Receptor:Gα13 vs. ADGRA3-FL:Gαi-PTXR	61.11	-440,9 to 563,1	No	ns	>0,9999
No Receptor:Gα13 vs. ADGRA3-FL:Gαi-PTXR + PTX	69.78	-432,2 to 571,8	No	ns	>0,9999
No Receptor:Gα13 vs. ADGRA3-FL:Gαq	59.33	-442,7 to 561,3	No	ns	>0,9999
No Receptor:Gα13 vs. ADGRA3-FL:Gα12	46.22	-455,8 to 548,2	No	ns	>0,9999
No Receptor:Gα13 vs. ADGRA3-FL:Gα13	23.56	-478,4 to 525,5	No	ns	>0,9999
No Receptor:Gα13 vs. ADGRA3-CTF:No Gα	59.67	-442,3 to 561,7	No	ns	>0,9999
No Receptor:Gα13 vs. ADGRA3-CTF:No Gα + Ric8B	62.44	-439,5 to 564,4	No	ns	>0,9999
No Receptor:Gα13 vs. ADGRA3-CTF:Gαs	57.44	-444,5 to 559,4	No	ns	>0,9999
No Receptor:Gα13 vs. ADGRA3-CTF:Gαolf + Ric8B	-260	-762,0 to 242,0	No	ns	0.9484
No Receptor:Gα13 vs. ADGRA3-CTF:Gαi-PTXR	53.56	-448,4 to 555,5	No	ns	>0,9999
No Receptor:Gα13 vs. ADGRA3-CTF:Gαi-PTXR + PTX	67.78	-434,2 to 569,8	No	ns	>0,9999
No Receptor:Gα13 vs. ADGRA3-CTF:Gαq	46	-456,0 to 548,0	No	ns	>0,9999
No Receptor:Gα13 vs. ADGRA3-CTF:Gα12	43.89	-458,1 to 545,9	No	ns	>0,9999
No Receptor:Gα13 vs. ADGRA3-CTF:Gα13	63.78	-438,2 to 565,8	No	ns	>0,9999
ADGRA3-FL:No Gα vs. ADGRA3-FL:No Gα + Ric8B	4.222	-497,8 to 506,2	No	ns	>0,9999
ADGRA3-FL:No Gα vs. ADGRA3-FL:Gαs	-2.556	-504,5 to 499,4	No	ns	>0,9999
ADGRA3-FL:No Gα vs. ADGRA3-FL:Gαolf + Ric8B	-349.4	-851,4 to 152,5	No	ns	0.5721
ADGRA3-FL:No Gα vs. ADGRA3-FL:Gαi-PTXR	4.555	-497,4 to 506,5	No	ns	>0,9999
ADGRA3-FL:No Gα vs. ADGRA3-FL:Gαi-PTXR + PTX	13.22	-488,8 to 515,2	No	ns	>0,9999
ADGRA3-FL:No Gα vs. ADGRA3-FL:Gαq	2.778	-499,2 to 504,8	No	ns	>0,9999
ADGRA3-FL:No Gα vs. ADGRA3-FL:Gα12	-10.33	-512,3 to 491,7	No	ns	>0,9999
ADGRA3-FL:No Gα vs. ADGRA3-FL:Gα13	-33	-535,0 to 469,0	No	ns	>0,9999
ADGRA3-FL:No Gα vs. ADGRA3-CTF:No Gα	3.111	-498,9 to 505,1	No	ns	>0,9999
ADGRA3-FL:No Gα vs. ADGRA3-CTF:No Gα + Ric8B	5.889	-496,1 to 507,9	No	ns	>0,9999
ADGRA3-FL:No Gα vs. ADGRA3-CTF:Gαs	0.8889	-501,1 to 502,9	No	ns	>0,9999
ADGRA3-FL:No Gα vs. ADGRA3-CTF:Gαolf + Ric8B	-316.6	-818,5 to 185,4	No	ns	0.749
ADGRA3-FL:No Gα vs. ADGRA3-CTF:Gαi-PTXR	-3	-505,0 to 499,0	No	ns	>0,9999
ADGRA3-FL:No Gα vs. ADGRA3-CTF:Gαi-PTXR + PTX	11.22	-490,8 to 513,2	No	ns	>0,9999
ADGRA3-FL:No Gα vs. ADGRA3-CTF:Gαq	-10.56	-512,5 to 491,4	No	ns	>0,9999
ADGRA3-FL:No Gα vs. ADGRA3-CTF:Gα12	-12.67	-514,7 to 489,3	No	ns	>0,9999
ADGRA3-FL:No Gα vs. ADGRA3-CTF:Gα13	7.222	-494,8 to 509,2	No	ns	>0,9999
ADGRA3-FL:No Gα + Ric8B vs. ADGRA3-FL:Gαs	-6.778	-508,8 to 495,2	No	ns	>0,9999
ADGRA3-FL:No Gα + Ric8B vs. ADGRA3-FL:Gαolf + Ric8B	-353.7	-855,7 to 148,3	No	ns	0.5486
ADGRA3-FL:No Gα + Ric8B vs. ADGRA3-FL:Gαi-PTXR	0.3333	-501,7 to 502,3	No	ns	>0,9999
ADGRA3-FL:No Gα + Ric8B vs. ADGRA3-FL:Gαi-PTXR + PTX	9	-493,0 to 511,0	No	ns	>0,9999
ADGRA3-FL:No Gα + Ric8B vs. ADGRA3-FL:Gαq	-1.445	-503,4 to 500,5	No	ns	>0,9999
ADGRA3-FL:No Gα + Ric8B vs. ADGRA3-FL:Gα12	-14.56	-516,5 to 487,4	No	ns	>0,9999
ADGRA3-FL:No Gα + Ric8B vs. ADGRA3-FL:Gα13	-37.22	-539,2 to 464,8	No	ns	>0,9999
ADGRA3-FL:No Gα + Ric8B vs. ADGRA3-CTF:No Gα	-1.111	-503,1 to 500,9	No	ns	>0,9999
ADGRA3-FL:No Gα + Ric8B vs. ADGRA3-CTF:No Gα + Ric8B	1.667	-500,3 to 503,7	No	ns	>0,9999
ADGRA3-FL:No Gα + Ric8B vs. ADGRA3-CTF:Gαs	-3.333	-505,3 to 498,7	No	ns	>0,9999
ADGRA3-FL:No Gα + Ric8B vs. ADGRA3-CTF:Gαolf + Ric8B	-320.8	-822,8 to 181,2	No	ns	0.7277
ADGRA3-FL:No Gα + Ric8B vs. ADGRA3-CTF:Gαi-PTXR	-7.222	-509,2 to 494,8	No	ns	>0,9999
ADGRA3-FL:No Gα + Ric8B vs. ADGRA3-CTF:Gαi-PTXR + PTX	7	-495,0 to 509,0	No	ns	>0,9999
ADGRA3-FL:No Gα + Ric8B vs. ADGRA3-CTF:Gαq	-14.78	-516,8 to 487,2	No	ns	>0,9999
ADGRA3-FL:No Gα + Ric8B vs. ADGRA3-CTF:Gα12	-16.89	-518,9 to 485,1	No	ns	>0,9999
ADGRA3-FL:No Gα + Ric8B vs. ADGRA3-CTF:Gα13	3	-499,0 to 505,0	No	ns	>0,9999
ADGRA3-FL:Gαs vs. ADGRA3-FL:Gαolf + Ric8B	-346.9	-848,9 to 155,1	No	ns	0.5864
ADGRA3-FL:Gαs vs. ADGRA3-FL:Gαi-PTXR	7.111	-494,9 to 509,1	No	ns	>0,9999
ADGRA3-FL:Gαs vs. ADGRA3-FL:Gαi-PTXR + PTX	15.78	-486,2 to 517,8	No	ns	>0,9999
ADGRA3-FL:Gαs vs. ADGRA3-FL:Gαq	5.333	-496,7 to 507,3	No	ns	>0,9999
ADGRA3-FL:Gαs vs. ADGRA3-FL:Gα12	-7.778	-509,8 to 494,2	No	ns	>0,9999
ADGRA3-FL:Gαs vs. ADGRA3-FL:Gα13	-30.44	-532,4 to 471,5	No	ns	>0,9999
ADGRA3-FL:Gαs vs. ADGRA3-CTF:No Gα	5.667	-496,3 to 507,7	No	ns	>0,9999
ADGRA3-FL:Gαs vs. ADGRA3-CTF:No Gα + Ric8B	8.445	-493,5 to 510,4	No	ns	>0,9999
ADGRA3-FL:Gαs vs. ADGRA3-CTF:Gαs	3.445	-498,5 to 505,4	No	ns	>0,9999
ADGRA3-FL:Gαs vs. ADGRA3-CTF:Gαolf + Ric8B	-314	-816,0 to 188,0	No	ns	0.7615
ADGRA3-FL:Gαs vs. ADGRA3-CTF:Gαi-PTXR	-0.4444	-502,4 to 501,5	No	ns	>0,9999
ADGRA3-FL:Gαs vs. ADGRA3-CTF:Gαi-PTXR + PTX	13.78	-488,2 to 515,8	No	ns	>0,9999
ADGRA3-FL:Gαs vs. ADGRA3-CTF:Gαq	-8	-510,0 to 494,0	No	ns	>0,9999
ADGRA3-FL:Gαs vs. ADGRA3-CTF:Gα12	-10.11	-512,1 to 491,9	No	ns	>0,9999
ADGRA3-FL:Gαs vs. ADGRA3-CTF:Gα13	9.778	-492,2 to 511,8	No	ns	>0,9999
ADGRA3-FL:Gαolf + Ric8B vs. ADGRA3-FL:Gαi-PTXR	354	-148,0 to 856,0	No	ns	0.5467
ADGRA3-FL:Gαolf + Ric8B vs. ADGRA3-FL:Gαi-PTXR + PTX	362.7	-139,3 to 864,7	No	ns	0.4987
ADGRA3-FL:Gαolf + Ric8B vs. ADGRA3-FL:Gαq	352.2	-149,8 to 854,2	No	ns	0.5566
ADGRA3-FL:Gαolf + Ric8B vs. ADGRA3-FL:Gα12	339.1	-162,9 to 841,1	No	ns	0.6296
ADGRA3-FL:Gαolf + Ric8B vs. ADGRA3-FL:Gα13	316.4	-185,5 to 818,4	No	ns	0.7495
ADGRA3-FL:Gαolf + Ric8B vs. ADGRA3-CTF:No Gα	352.6	-149,4 to 854,5	No	ns	0.5547
ADGRA3-FL:Gαolf + Ric8B vs. ADGRA3-CTF:No Gα + Ric8B	355.3	-146,7 to 857,3	No	ns	0.5393
ADGRA3-FL:Gαolf + Ric8B vs. ADGRA3-CTF:Gαs	350.3	-151,7 to 852,3	No	ns	0.5672
ADGRA3-FL:Gαolf + Ric8B vs. ADGRA3-CTF:Gαolf + Ric8B	32.89	-469,1 to 534,9	No	ns	>0,9999
ADGRA3-FL:Gαolf + Ric8B vs. ADGRA3-CTF:Gαi-PTXR	346.4	-155,5 to 848,4	No	ns	0.5889
ADGRA3-FL:Gαolf + Ric8B vs. ADGRA3-CTF:Gαi-PTXR + PTX	360.7	-141,3 to 862,7	No	ns	0.5097
ADGRA3-FL:Gαolf + Ric8B vs. ADGRA3-CTF:Gαq	338.9	-163,1 to 840,9	No	ns	0.6309
ADGRA3-FL:Gαolf + Ric8B vs. ADGRA3-CTF:Gα12	336.8	-165,2 to 838,8	No	ns	0.6425
ADGRA3-FL:Gαolf + Ric8B vs. ADGRA3-CTF:Gα13	356.7	-145,3 to 858,7	No	ns	0.5319
ADGRA3-FL:Gαi-PTXR vs. ADGRA3-FL:Gαi-PTXR + PTX	8.667	-493,3 to 510,7	No	ns	>0,9999
ADGRA3-FL:Gαi-PTXR vs. ADGRA3-FL:Gαq	-1.778	-503,8 to 500,2	No	ns	>0,9999
ADGRA3-FL:Gαi-PTXR vs. ADGRA3-FL:Gα12	-14.89	-516,9 to 487,1	No	ns	>0,9999
ADGRA3-FL:Gαi-PTXR vs. ADGRA3-FL:Gα13	-37.56	-539,5 to 464,4	No	ns	>0,9999
ADGRA3-FL:Gαi-PTXR vs. ADGRA3-CTF:No Gα	-1.444	-503,4 to 500,5	No	ns	>0,9999
ADGRA3-FL:Gαi-PTXR vs. ADGRA3-CTF:No Gα + Ric8B	1.333	-500,7 to 503,3	No	ns	>0,9999
ADGRA3-FL:Gαi-PTXR vs. ADGRA3-CTF:Gαs	-3.667	-505,7 to 498,3	No	ns	>0,9999
ADGRA3-FL:Gαi-PTXR vs. ADGRA3-CTF:Gαolf + Ric8B	-321.1	-823,1 to 180,9	No	ns	0.726
ADGRA3-FL:Gαi-PTXR vs. ADGRA3-CTF:Gαi-PTXR	-7.555	-509,5 to 494,4	No	ns	>0,9999
ADGRA3-FL:Gαi-PTXR vs. ADGRA3-CTF:Gαi-PTXR + PTX	6.667	-495,3 to 508,7	No	ns	>0,9999
ADGRA3-FL:Gαi-PTXR vs. ADGRA3-CTF:Gαq	-15.11	-517,1 to 486,9	No	ns	>0,9999
ADGRA3-FL:Gαi-PTXR vs. ADGRA3-CTF:Gα12	-17.22	-519,2 to 484,8	No	ns	>0,9999
ADGRA3-FL:Gαi-PTXR vs. ADGRA3-CTF:Gα13	2.667	-499,3 to 504,7	No	ns	>0,9999
ADGRA3-FL:Gαi-PTXR + PTX vs. ADGRA3-FL:Gαq	-10.44	-512,4 to 491,5	No	ns	>0,9999
ADGRA3-FL:Gαi-PTXR + PTX vs. ADGRA3-FL:Gα12	-23.56	-525,5 to 478,4	No	ns	>0,9999
ADGRA3-FL:Gαi-PTXR + PTX vs. ADGRA3-FL:Gα13	-46.22	-548,2 to 455,8	No	ns	>0,9999
ADGRA3-FL:Gαi-PTXR + PTX vs. ADGRA3-CTF:No Gα	-10.11	-512,1 to 491,9	No	ns	>0,9999
ADGRA3-FL:Gαi-PTXR + PTX vs. ADGRA3-CTF:No Gα + Ric8B	-7.333	-509,3 to 494,7	No	ns	>0,9999
ADGRA3-FL:Gαi-PTXR + PTX vs. ADGRA3-CTF:Gαs	-12.33	-514,3 to 489,7	No	ns	>0,9999
ADGRA3-FL:Gαi-PTXR + PTX vs. ADGRA3-CTF:Gαolf + Ric8B	-329.8	-831,8 to 172,2	No	ns	0.6805
ADGRA3-FL:Gαi-PTXR + PTX vs. ADGRA3-CTF:Gαi-PTXR	-16.22	-518,2 to 485,8	No	ns	>0,9999
ADGRA3-FL:Gαi-PTXR + PTX vs. ADGRA3-CTF:Gαi-PTXR + PTX	-2	-504,0 to 500,0	No	ns	>0,9999
ADGRA3-FL:Gαi-PTXR + PTX vs. ADGRA3-CTF:Gαq	-23.78	-525,8 to 478,2	No	ns	>0,9999
ADGRA3-FL:Gαi-PTXR + PTX vs. ADGRA3-CTF:Gα12	-25.89	-527,9 to 476,1	No	ns	>0,9999
ADGRA3-FL:Gαi-PTXR + PTX vs. ADGRA3-CTF:Gα13	-6	-508,0 to 496,0	No	ns	>0,9999
ADGRA3-FL:Gαq vs. ADGRA3-FL:Gα12	-13.11	-515,1 to 488,9	No	ns	>0,9999
ADGRA3-FL:Gαq vs. ADGRA3-FL:Gα13	-35.78	-537,8 to 466,2	No	ns	>0,9999
ADGRA3-FL:Gαq vs. ADGRA3-CTF:No Gα	0.3334	-501,7 to 502,3	No	ns	>0,9999
ADGRA3-FL:Gαq vs. ADGRA3-CTF:No Gα + Ric8B	3.111	-498,9 to 505,1	No	ns	>0,9999
ADGRA3-FL:Gαq vs. ADGRA3-CTF:Gαs	-1.889	-503,9 to 500,1	No	ns	>0,9999
ADGRA3-FL:Gαq vs. ADGRA3-CTF:Gαolf + Ric8B	-319.3	-821,3 to 182,7	No	ns	0.7351
ADGRA3-FL:Gαq vs. ADGRA3-CTF:Gαi-PTXR	-5.778	-507,8 to 496,2	No	ns	>0,9999
ADGRA3-FL:Gαq vs. ADGRA3-CTF:Gαi-PTXR + PTX	8.445	-493,5 to 510,4	No	ns	>0,9999
ADGRA3-FL:Gαq vs. ADGRA3-CTF:Gαq	-13.33	-515,3 to 488,7	No	ns	>0,9999
ADGRA3-FL:Gαq vs. ADGRA3-CTF:Gα12	-15.44	-517,4 to 486,5	No	ns	>0,9999
ADGRA3-FL:Gαq vs. ADGRA3-CTF:Gα13	4.445	-497,5 to 506,4	No	ns	>0,9999
ADGRA3-FL:Gα12 vs. ADGRA3-FL:Gα13	-22.67	-524,7 to 479,3	No	ns	>0,9999
ADGRA3-FL:Gα12 vs. ADGRA3-CTF:No Gα	13.44	-488,5 to 515,4	No	ns	>0,9999
ADGRA3-FL:Gα12 vs. ADGRA3-CTF:No Gα + Ric8B	16.22	-485,8 to 518,2	No	ns	>0,9999
ADGRA3-FL:Gα12 vs. ADGRA3-CTF:Gαs	11.22	-490,8 to 513,2	No	ns	>0,9999
ADGRA3-FL:Gα12 vs. ADGRA3-CTF:Gαolf + Ric8B	-306.2	-808,2 to 195,8	No	ns	0.798
ADGRA3-FL:Gα12 vs. ADGRA3-CTF:Gαi-PTXR	7.333	-494,7 to 509,3	No	ns	>0,9999
ADGRA3-FL:Gα12 vs. ADGRA3-CTF:Gαi-PTXR + PTX	21.56	-480,4 to 523,5	No	ns	>0,9999
ADGRA3-FL:Gα12 vs. ADGRA3-CTF:Gαq	-0.2223	-502,2 to 501,8	No	ns	>0,9999
ADGRA3-FL:Gα12 vs. ADGRA3-CTF:Gα12	-2.333	-504,3 to 499,7	No	ns	>0,9999
ADGRA3-FL:Gα12 vs. ADGRA3-CTF:Gα13	17.56	-484,4 to 519,5	No	ns	>0,9999
ADGRA3-FL:Gα13 vs. ADGRA3-CTF:No Gα	36.11	-465,9 to 538,1	No	ns	>0,9999
ADGRA3-FL:Gα13 vs. ADGRA3-CTF:No Gα + Ric8B	38.89	-463,1 to 540,9	No	ns	>0,9999
ADGRA3-FL:Gα13 vs. ADGRA3-CTF:Gαs	33.89	-468,1 to 535,9	No	ns	>0,9999
ADGRA3-FL:Gα13 vs. ADGRA3-CTF:Gαolf + Ric8B	-283.6	-785,5 to 218,4	No	ns	0.8869
ADGRA3-FL:Gα13 vs. ADGRA3-CTF:Gαi-PTXR	30	-472,0 to 532,0	No	ns	>0,9999
ADGRA3-FL:Gα13 vs. ADGRA3-CTF:Gαi-PTXR + PTX	44.22	-457,8 to 546,2	No	ns	>0,9999
ADGRA3-FL:Gα13 vs. ADGRA3-CTF:Gαq	22.44	-479,5 to 524,4	No	ns	>0,9999
ADGRA3-FL:Gα13 vs. ADGRA3-CTF:Gα12	20.33	-481,7 to 522,3	No	ns	>0,9999
ADGRA3-FL:Gα13 vs. ADGRA3-CTF:Gα13	40.22	-461,8 to 542,2	No	ns	>0,9999
ADGRA3-CTF:No Gα vs. ADGRA3-CTF:No Gα + Ric8B	2.778	-499,2 to 504,8	No	ns	>0,9999
ADGRA3-CTF:No Gα vs. ADGRA3-CTF:Gαs	-2.222	-504,2 to 499,8	No	ns	>0,9999
ADGRA3-CTF:No Gα vs. ADGRA3-CTF:Gαolf + Ric8B	-319.7	-821,7 to 182,3	No	ns	0.7334
ADGRA3-CTF:No Gα vs. ADGRA3-CTF:Gαi-PTXR	-6.111	-508,1 to 495,9	No	ns	>0,9999
ADGRA3-CTF:No Gα vs. ADGRA3-CTF:Gαi-PTXR + PTX	8.111	-493,9 to 510,1	No	ns	>0,9999
ADGRA3-CTF:No Gα vs. ADGRA3-CTF:Gαq	-13.67	-515,7 to 488,3	No	ns	>0,9999
ADGRA3-CTF:No Gα vs. ADGRA3-CTF:Gα12	-15.78	-517,8 to 486,2	No	ns	>0,9999
ADGRA3-CTF:No Gα vs. ADGRA3-CTF:Gα13	4.111	-497,9 to 506,1	No	ns	>0,9999
ADGRA3-CTF:No Gα + Ric8B vs. ADGRA3-CTF:Gαs	-5	-507,0 to 497,0	No	ns	>0,9999
ADGRA3-CTF:No Gα + Ric8B vs. ADGRA3-CTF:Gαolf + Ric8B	-322.4	-824,4 to 179,5	No	ns	0.7192
ADGRA3-CTF:No Gα + Ric8B vs. ADGRA3-CTF:Gαi-PTXR	-8.889	-510,9 to 493,1	No	ns	>0,9999
ADGRA3-CTF:No Gα + Ric8B vs. ADGRA3-CTF:Gαi-PTXR + PTX	5.333	-496,7 to 507,3	No	ns	>0,9999
ADGRA3-CTF:No Gα + Ric8B vs. ADGRA3-CTF:Gαq	-16.44	-518,4 to 485,5	No	ns	>0,9999
ADGRA3-CTF:No Gα + Ric8B vs. ADGRA3-CTF:Gα12	-18.56	-520,5 to 483,4	No	ns	>0,9999
ADGRA3-CTF:No Gα + Ric8B vs. ADGRA3-CTF:Gα13	1.333	-500,7 to 503,3	No	ns	>0,9999
ADGRA3-CTF:Gαs vs. ADGRA3-CTF:Gαolf + Ric8B	-317.4	-819,4 to 184,5	No	ns	0.7446
ADGRA3-CTF:Gαs vs. ADGRA3-CTF:Gαi-PTXR	-3.889	-505,9 to 498,1	No	ns	>0,9999
ADGRA3-CTF:Gαs vs. ADGRA3-CTF:Gαi-PTXR + PTX	10.33	-491,7 to 512,3	No	ns	>0,9999
ADGRA3-CTF:Gαs vs. ADGRA3-CTF:Gαq	-11.44	-513,4 to 490,5	No	ns	>0,9999
ADGRA3-CTF:Gαs vs. ADGRA3-CTF:Gα12	-13.56	-515,5 to 488,4	No	ns	>0,9999
ADGRA3-CTF:Gαs vs. ADGRA3-CTF:Gα13	6.333	-495,7 to 508,3	No	ns	>0,9999
ADGRA3-CTF:Gαolf + Ric8B vs. ADGRA3-CTF:Gαi-PTXR	313.6	-188,4 to 815,5	No	ns	0.7637
ADGRA3-CTF:Gαolf + Ric8B vs. ADGRA3-CTF:Gαi-PTXR + PTX	327.8	-174,2 to 829,8	No	ns	0.6912
ADGRA3-CTF:Gαolf + Ric8B vs. ADGRA3-CTF:Gαq	306	-196,0 to 808,0	No	ns	0.799
ADGRA3-CTF:Gαolf + Ric8B vs. ADGRA3-CTF:Gα12	303.9	-198,1 to 805,9	No	ns	0.8084
ADGRA3-CTF:Gαolf + Ric8B vs. ADGRA3-CTF:Gα13	323.8	-178,2 to 825,8	No	ns	0.7123
ADGRA3-CTF:Gαi-PTXR vs. ADGRA3-CTF:Gαi-PTXR + PTX	14.22	-487,8 to 516,2	No	ns	>0,9999
ADGRA3-CTF:Gαi-PTXR vs. ADGRA3-CTF:Gαq	-7.556	-509,5 to 494,4	No	ns	>0,9999
ADGRA3-CTF:Gαi-PTXR vs. ADGRA3-CTF:Gα12	-9.667	-511,7 to 492,3	No	ns	>0,9999
ADGRA3-CTF:Gαi-PTXR vs. ADGRA3-CTF:Gα13	10.22	-491,8 to 512,2	No	ns	>0,9999
ADGRA3-CTF:Gαi-PTXR + PTX vs. ADGRA3-CTF:Gαq	-21.78	-523,8 to 480,2	No	ns	>0,9999
ADGRA3-CTF:Gαi-PTXR + PTX vs. ADGRA3-CTF:Gα12	-23.89	-525,9 to 478,1	No	ns	>0,9999
ADGRA3-CTF:Gαi-PTXR + PTX vs. ADGRA3-CTF:Gα13	-4	-506,0 to 498,0	No	ns	>0,9999
ADGRA3-CTF:Gαq vs. ADGRA3-CTF:Gα12	-2.111	-504,1 to 499,9	No	ns	>0,9999
ADGRA3-CTF:Gαq vs. ADGRA3-CTF:Gα13	17.78	-484,2 to 519,8	No	ns	>0,9999
ADGRA3-CTF:Gα12 vs. ADGRA3-CTF:Gα13	19.89	-482,1 to 521,9	No	ns	>0,9999

## Sheet: Figure 2F
Figure 2F (CRE)
Two-way ANOVA	Ordinary
Alpha	0.05
Source of Variation	% of total variation	P value	P value summary	Significant?
Interaction	10.69	0.0055	**	Yes
Row Factor (receptor)	11.02	0.0001	***	Yes
Column Factor (Gα)	54.17	<0,0001	****	Yes
Tukey's multiple comparisons test	Mean Diff,	95,00% CI of diff,	Below threshold?	Summary	Adjusted P Value
No Receptor:No Gα vs. No Receptor:Gαs 10 ng	-12.8	-1503 to 1477	No	ns	>0,9999
No Receptor:No Gα vs. No Receptor:Gαs 100 ng	-2344	-3834 to -853,7	Yes	***	0.0001
No Receptor:No Gα vs. No Receptor:Gαs 200 ng	-3425	-4915 to -1935	Yes	****	<0,0001
No Receptor:No Gα vs. ADGRA3-FL:No Gα	38.8	-1451 to 1529	No	ns	>0,9999
No Receptor:No Gα vs. ADGRA3-FL:Gαs 10 ng	-16.6	-1507 to 1473	No	ns	>0,9999
No Receptor:No Gα vs. ADGRA3-FL:Gαs 100 ng	-1021	-2511 to 468,9	No	ns	0.4557
No Receptor:No Gα vs. ADGRA3-FL:Gαs 200 ng	-1593	-3083 to -102,7	Yes	*	0.0267
No Receptor:No Gα vs. ADGRA3-CTF:No Gα	33	-1457 to 1523	No	ns	>0,9999
No Receptor:No Gα vs. ADGRA3-CTF:Gαs 10 ng	26	-1464 to 1516	No	ns	>0,9999
No Receptor:No Gα vs. ADGRA3-CTF:Gαs 100 ng	-678.8	-2169 to 811,1	No	ns	0.9133
No Receptor:No Gα vs. ADGRA3-CTF:Gαs 200 ng	-1387	-2877 to 103,3	No	ns	0.0899
No Receptor:Gαs 10 ng vs. No Receptor:Gαs 100 ng	-2331	-3821 to -840,9	Yes	***	0.0001
No Receptor:Gαs 10 ng vs. No Receptor:Gαs 200 ng	-3412	-4902 to -1922	Yes	****	<0,0001
No Receptor:Gαs 10 ng vs. ADGRA3-FL:No Gα	51.6	-1438 to 1542	No	ns	>0,9999
No Receptor:Gαs 10 ng vs. ADGRA3-FL:Gαs 10 ng	-3.8	-1494 to 1486	No	ns	>0,9999
No Receptor:Gαs 10 ng vs. ADGRA3-FL:Gαs 100 ng	-1008	-2498 to 481,7	No	ns	0.475
No Receptor:Gαs 10 ng vs. ADGRA3-FL:Gαs 200 ng	-1580	-3070 to -89,86	Yes	*	0.029
No Receptor:Gαs 10 ng vs. ADGRA3-CTF:No Gα	45.8	-1444 to 1536	No	ns	>0,9999
No Receptor:Gαs 10 ng vs. ADGRA3-CTF:Gαs 10 ng	38.8	-1451 to 1529	No	ns	>0,9999
No Receptor:Gαs 10 ng vs. ADGRA3-CTF:Gαs 100 ng	-666	-2156 to 823,9	No	ns	0.9229
No Receptor:Gαs 10 ng vs. ADGRA3-CTF:Gαs 200 ng	-1374	-2864 to 116,1	No	ns	0.0964
No Receptor:Gαs 100 ng vs. No Receptor:Gαs 200 ng	-1081	-2571 to 408,7	No	ns	0.3694
No Receptor:Gαs 100 ng vs. ADGRA3-FL:No Gα	2382	892,5 to 3872	Yes	****	<0,0001
No Receptor:Gαs 100 ng vs. ADGRA3-FL:Gαs 10 ng	2327	837,1 to 3817	Yes	***	0.0001
No Receptor:Gαs 100 ng vs. ADGRA3-FL:Gαs 100 ng	1323	-167,3 to 2813	No	ns	0.1262
No Receptor:Gαs 100 ng vs. ADGRA3-FL:Gαs 200 ng	751	-738,9 to 2241	No	ns	0.845
No Receptor:Gαs 100 ng vs. ADGRA3-CTF:No Gα	2377	886,7 to 3867	Yes	****	<0,0001
No Receptor:Gαs 100 ng vs. ADGRA3-CTF:Gαs 10 ng	2370	879,7 to 3860	Yes	****	<0,0001
No Receptor:Gαs 100 ng vs. ADGRA3-CTF:Gαs 100 ng	1665	174,9 to 3155	Yes	*	0.0168
No Receptor:Gαs 100 ng vs. ADGRA3-CTF:Gαs 200 ng	957	-532,9 to 2447	No	ns	0.5539
No Receptor:Gαs 200 ng vs. ADGRA3-FL:No Gα	3464	1974 to 4954	Yes	****	<0,0001
No Receptor:Gαs 200 ng vs. ADGRA3-FL:Gαs 10 ng	3408	1918 to 4898	Yes	****	<0,0001
No Receptor:Gαs 200 ng vs. ADGRA3-FL:Gαs 100 ng	2404	913,9 to 3894	Yes	****	<0,0001
No Receptor:Gαs 200 ng vs. ADGRA3-FL:Gαs 200 ng	1832	342,3 to 3322	Yes	**	0.0054
No Receptor:Gαs 200 ng vs. ADGRA3-CTF:No Gα	3458	1968 to 4948	Yes	****	<0,0001
No Receptor:Gαs 200 ng vs. ADGRA3-CTF:Gαs 10 ng	3451	1961 to 4941	Yes	****	<0,0001
No Receptor:Gαs 200 ng vs. ADGRA3-CTF:Gαs 100 ng	2746	1256 to 4236	Yes	****	<0,0001
No Receptor:Gαs 200 ng vs. ADGRA3-CTF:Gαs 200 ng	2038	548,3 to 3528	Yes	**	0.0012
ADGRA3-FL:No Gα vs. ADGRA3-FL:Gαs 10 ng	-55.4	-1545 to 1435	No	ns	>0,9999
ADGRA3-FL:No Gα vs. ADGRA3-FL:Gαs 100 ng	-1060	-2550 to 430,1	No	ns	0.3992
ADGRA3-FL:No Gα vs. ADGRA3-FL:Gαs 200 ng	-1631	-3121 to -141,5	Yes	*	0.0209
ADGRA3-FL:No Gα vs. ADGRA3-CTF:No Gα	-5.8	-1496 to 1484	No	ns	>0,9999
ADGRA3-FL:No Gα vs. ADGRA3-CTF:Gαs 10 ng	-12.8	-1503 to 1477	No	ns	>0,9999
ADGRA3-FL:No Gα vs. ADGRA3-CTF:Gαs 100 ng	-717.6	-2208 to 772,3	No	ns	0.8795
ADGRA3-FL:No Gα vs. ADGRA3-CTF:Gαs 200 ng	-1425	-2915 to 64,54	No	ns	0.0725
ADGRA3-FL:Gαs 10 ng vs. ADGRA3-FL:Gαs 100 ng	-1004	-2494 to 485,5	No	ns	0.4808
ADGRA3-FL:Gαs 10 ng vs. ADGRA3-FL:Gαs 200 ng	-1576	-3066 to -86,06	Yes	*	0.0297
ADGRA3-FL:Gαs 10 ng vs. ADGRA3-CTF:No Gα	49.6	-1440 to 1540	No	ns	>0,9999
ADGRA3-FL:Gαs 10 ng vs. ADGRA3-CTF:Gαs 10 ng	42.6	-1447 to 1533	No	ns	>0,9999
ADGRA3-FL:Gαs 10 ng vs. ADGRA3-CTF:Gαs 100 ng	-662.2	-2152 to 827,7	No	ns	0.9256
ADGRA3-FL:Gαs 10 ng vs. ADGRA3-CTF:Gαs 200 ng	-1370	-2860 to 119,9	No	ns	0.0984
ADGRA3-FL:Gαs 100 ng vs. ADGRA3-FL:Gαs 200 ng	-571.6	-2062 to 918,3	No	ns	0.9727
ADGRA3-FL:Gαs 100 ng vs. ADGRA3-CTF:No Gα	1054	-435,9 to 2544	No	ns	0.4074
ADGRA3-FL:Gαs 100 ng vs. ADGRA3-CTF:Gαs 10 ng	1047	-442,9 to 2537	No	ns	0.4175
ADGRA3-FL:Gαs 100 ng vs. ADGRA3-CTF:Gαs 100 ng	342.2	-1148 to 1832	No	ns	0.9997
ADGRA3-FL:Gαs 100 ng vs. ADGRA3-CTF:Gαs 200 ng	-365.6	-1856 to 1124	No	ns	0.9994
ADGRA3-FL:Gαs 200 ng vs. ADGRA3-CTF:No Gα	1626	135,7 to 3116	Yes	*	0.0217
ADGRA3-FL:Gαs 200 ng vs. ADGRA3-CTF:Gαs 10 ng	1619	128,7 to 3109	Yes	*	0.0227
ADGRA3-FL:Gαs 200 ng vs. ADGRA3-CTF:Gαs 100 ng	913.8	-576,1 to 2404	No	ns	0.6211
ADGRA3-FL:Gαs 200 ng vs. ADGRA3-CTF:Gαs 200 ng	206	-1284 to 1696	No	ns	>0,9999
ADGRA3-CTF:No Gα vs. ADGRA3-CTF:Gαs 10 ng	-7	-1497 to 1483	No	ns	>0,9999
ADGRA3-CTF:No Gα vs. ADGRA3-CTF:Gαs 100 ng	-711.8	-2202 to 778,1	No	ns	0.885
ADGRA3-CTF:No Gα vs. ADGRA3-CTF:Gαs 200 ng	-1420	-2910 to 70,34	No	ns	0.0749
ADGRA3-CTF:Gαs 10 ng vs. ADGRA3-CTF:Gαs 100 ng	-704.8	-2195 to 785,1	No	ns	0.8914
ADGRA3-CTF:Gαs 10 ng vs. ADGRA3-CTF:Gαs 200 ng	-1413	-2903 to 77,34	No	ns	0.0779
ADGRA3-CTF:Gαs 100 ng vs. ADGRA3-CTF:Gαs 200 ng	-707.8	-2198 to 782,1	No	ns	0.8887
Test details	Mean 1	Mean 2	Mean Diff,	SE of diff,	N1	N2	q	DF
No Receptor:No Gα vs. No Receptor:No Gα + Ric8B	144.2	134.4	9.778	128.8	3	3	0.1074	54
No Receptor:No Gα vs. No Receptor:Gαs	144.2	156.2	-12	128.8	3	3	0.1318	54
No Receptor:No Gα vs. No Receptor:Gαolf + Ric8B	144.2	1555	-1411	128.8	3	3	15.49	54
No Receptor:No Gα vs. No Receptor:Gαi-PTXR	144.2	128.4	15.78	128.8	3	3	0.1732	54
No Receptor:No Gα vs. No Receptor:Gαi-PTXR + PTX	144.2	112.9	31.33	128.8	3	3	0.344	54
No Receptor:No Gα vs. No Receptor:Gαq	144.2	153.6	-9.333	128.8	3	3	0.1025	54
No Receptor:No Gα vs. No Receptor:Gα12	144.2	147.8	-3.556	128.8	3	3	0.03904	54
No Receptor:No Gα vs. No Receptor:Gα13	144.2	182.8	-38.56	128.8	3	3	0.4233	54
No Receptor:No Gα vs. ADGRA3-FL:No Gα	144.2	126.2	18	128.8	3	3	0.1976	54
No Receptor:No Gα vs. ADGRA3-FL:No Gα + Ric8B	144.2	122	22.22	128.8	3	3	0.244	54
No Receptor:No Gα vs. ADGRA3-FL:Gαs	144.2	128.8	15.44	128.8	3	3	0.1696	54
No Receptor:No Gα vs. ADGRA3-FL:Gαolf + Ric8B	144.2	475.7	-331.4	128.8	3	3	3.639	54
No Receptor:No Gα vs. ADGRA3-FL:Gαi-PTXR	144.2	121.7	22.56	128.8	3	3	0.2477	54
No Receptor:No Gα vs. ADGRA3-FL:Gαi-PTXR + PTX	144.2	113	31.22	128.8	3	3	0.3428	54
No Receptor:No Gα vs. ADGRA3-FL:Gαq	144.2	123.4	20.78	128.8	3	3	0.2281	54
No Receptor:No Gα vs. ADGRA3-FL:Gα12	144.2	136.6	7.667	128.8	3	3	0.08418	54
No Receptor:No Gα vs. ADGRA3-FL:Gα13	144.2	159.2	-15	128.8	3	3	0.1647	54
No Receptor:No Gα vs. ADGRA3-CTF:No Gα	144.2	123.1	21.11	128.8	3	3	0.2318	54
No Receptor:No Gα vs. ADGRA3-CTF:No Gα + Ric8B	144.2	120.3	23.89	128.8	3	3	0.2623	54
No Receptor:No Gα vs. ADGRA3-CTF:Gαs	144.2	125.3	18.89	128.8	3	3	0.2074	54
No Receptor:No Gα vs. ADGRA3-CTF:Gαolf + Ric8B	144.2	442.8	-298.6	128.8	3	3	3.278	54
No Receptor:No Gα vs. ADGRA3-CTF:Gαi-PTXR	144.2	129.2	15	128.8	3	3	0.1647	54
No Receptor:No Gα vs. ADGRA3-CTF:Gαi-PTXR + PTX	144.2	115	29.22	128.8	3	3	0.3209	54
No Receptor:No Gα vs. ADGRA3-CTF:Gαq	144.2	136.8	7.444	128.8	3	3	0.08174	54
No Receptor:No Gα vs. ADGRA3-CTF:Gα12	144.2	138.9	5.333	128.8	3	3	0.05856	54
No Receptor:No Gα vs. ADGRA3-CTF:Gα13	144.2	119	25.22	128.8	3	3	0.2769	54
No Receptor:No Gα + Ric8B vs. No Receptor:Gαs	134.4	156.2	-21.78	128.8	3	3	0.2391	54
No Receptor:No Gα + Ric8B vs. No Receptor:Gαolf + Ric8B	134.4	1555	-1421	128.8	3	3	15.6	54
No Receptor:No Gα + Ric8B vs. No Receptor:Gαi-PTXR	134.4	128.4	6	128.8	3	3	0.06588	54
No Receptor:No Gα + Ric8B vs. No Receptor:Gαi-PTXR + PTX	134.4	112.9	21.56	128.8	3	3	0.2367	54
No Receptor:No Gα + Ric8B vs. No Receptor:Gαq	134.4	153.6	-19.11	128.8	3	3	0.2098	54
No Receptor:No Gα + Ric8B vs. No Receptor:Gα12	134.4	147.8	-13.33	128.8	3	3	0.1464	54
No Receptor:No Gα + Ric8B vs. No Receptor:Gα13	134.4	182.8	-48.33	128.8	3	3	0.5307	54
No Receptor:No Gα + Ric8B vs. ADGRA3-FL:No Gα	134.4	126.2	8.222	128.8	3	3	0.09028	54
No Receptor:No Gα + Ric8B vs. ADGRA3-FL:No Gα + Ric8B	134.4	122	12.44	128.8	3	3	0.1366	54
No Receptor:No Gα + Ric8B vs. ADGRA3-FL:Gαs	134.4	128.8	5.667	128.8	3	3	0.06222	54
No Receptor:No Gα + Ric8B vs. ADGRA3-FL:Gαolf + Ric8B	134.4	475.7	-341.2	128.8	3	3	3.747	54
No Receptor:No Gα + Ric8B vs. ADGRA3-FL:Gαi-PTXR	134.4	121.7	12.78	128.8	3	3	0.1403	54
No Receptor:No Gα + Ric8B vs. ADGRA3-FL:Gαi-PTXR + PTX	134.4	113	21.44	128.8	3	3	0.2355	54
No Receptor:No Gα + Ric8B vs. ADGRA3-FL:Gαq	134.4	123.4	11	128.8	3	3	0.1208	54
No Receptor:No Gα + Ric8B vs. ADGRA3-FL:Gα12	134.4	136.6	-2.111	128.8	3	3	0.02318	54
No Receptor:No Gα + Ric8B vs. ADGRA3-FL:Gα13	134.4	159.2	-24.78	128.8	3	3	0.2721	54
No Receptor:No Gα + Ric8B vs. ADGRA3-CTF:No Gα	134.4	123.1	11.33	128.8	3	3	0.1244	54
No Receptor:No Gα + Ric8B vs. ADGRA3-CTF:No Gα + Ric8B	134.4	120.3	14.11	128.8	3	3	0.1549	54
No Receptor:No Gα + Ric8B vs. ADGRA3-CTF:Gαs	134.4	125.3	9.111	128.8	3	3	0.1	54
No Receptor:No Gα + Ric8B vs. ADGRA3-CTF:Gαolf + Ric8B	134.4	442.8	-308.3	128.8	3	3	3.385	54
No Receptor:No Gα + Ric8B vs. ADGRA3-CTF:Gαi-PTXR	134.4	129.2	5.222	128.8	3	3	0.05734	54
No Receptor:No Gα + Ric8B vs. ADGRA3-CTF:Gαi-PTXR + PTX	134.4	115	19.44	128.8	3	3	0.2135	54
No Receptor:No Gα + Ric8B vs. ADGRA3-CTF:Gαq	134.4	136.8	-2.333	128.8	3	3	0.02562	54
No Receptor:No Gα + Ric8B vs. ADGRA3-CTF:Gα12	134.4	138.9	-4.444	128.8	3	3	0.0488	54
No Receptor:No Gα + Ric8B vs. ADGRA3-CTF:Gα13	134.4	119	15.44	128.8	3	3	0.1696	54
No Receptor:Gαs vs. No Receptor:Gαolf + Ric8B	156.2	1555	-1399	128.8	3	3	15.36	54
No Receptor:Gαs vs. No Receptor:Gαi-PTXR	156.2	128.4	27.78	128.8	3	3	0.305	54
No Receptor:Gαs vs. No Receptor:Gαi-PTXR + PTX	156.2	112.9	43.33	128.8	3	3	0.4758	54
No Receptor:Gαs vs. No Receptor:Gαq	156.2	153.6	2.667	128.8	3	3	0.02928	54
No Receptor:Gαs vs. No Receptor:Gα12	156.2	147.8	8.444	128.8	3	3	0.09272	54
No Receptor:Gαs vs. No Receptor:Gα13	156.2	182.8	-26.56	128.8	3	3	0.2916	54
No Receptor:Gαs vs. ADGRA3-FL:No Gα	156.2	126.2	30	128.8	3	3	0.3294	54
No Receptor:Gαs vs. ADGRA3-FL:No Gα + Ric8B	156.2	122	34.22	128.8	3	3	0.3758	54
No Receptor:Gαs vs. ADGRA3-FL:Gαs	156.2	128.8	27.44	128.8	3	3	0.3013	54
No Receptor:Gαs vs. ADGRA3-FL:Gαolf + Ric8B	156.2	475.7	-319.4	128.8	3	3	3.507	54
No Receptor:Gαs vs. ADGRA3-FL:Gαi-PTXR	156.2	121.7	34.56	128.8	3	3	0.3794	54
No Receptor:Gαs vs. ADGRA3-FL:Gαi-PTXR + PTX	156.2	113	43.22	128.8	3	3	0.4746	54
No Receptor:Gαs vs. ADGRA3-FL:Gαq	156.2	123.4	32.78	128.8	3	3	0.3599	54
No Receptor:Gαs vs. ADGRA3-FL:Gα12	156.2	136.6	19.67	128.8	3	3	0.2159	54
No Receptor:Gαs vs. ADGRA3-FL:Gα13	156.2	159.2	-3	128.8	3	3	0.03294	54
No Receptor:Gαs vs. ADGRA3-CTF:No Gα	156.2	123.1	33.11	128.8	3	3	0.3636	54
No Receptor:Gαs vs. ADGRA3-CTF:No Gα + Ric8B	156.2	120.3	35.89	128.8	3	3	0.3941	54
No Receptor:Gαs vs. ADGRA3-CTF:Gαs	156.2	125.3	30.89	128.8	3	3	0.3392	54
No Receptor:Gαs vs. ADGRA3-CTF:Gαolf + Ric8B	156.2	442.8	-286.6	128.8	3	3	3.146	54
No Receptor:Gαs vs. ADGRA3-CTF:Gαi-PTXR	156.2	129.2	27	128.8	3	3	0.2965	54
No Receptor:Gαs vs. ADGRA3-CTF:Gαi-PTXR + PTX	156.2	115	41.22	128.8	3	3	0.4526	54
No Receptor:Gαs vs. ADGRA3-CTF:Gαq	156.2	136.8	19.44	128.8	3	3	0.2135	54
No Receptor:Gαs vs. ADGRA3-CTF:Gα12	156.2	138.9	17.33	128.8	3	3	0.1903	54
No Receptor:Gαs vs. ADGRA3-CTF:Gα13	156.2	119	37.22	128.8	3	3	0.4087	54
No Receptor:Gαolf + Ric8B vs. No Receptor:Gαi-PTXR	1555	128.4	1427	128.8	3	3	15.66	54
No Receptor:Gαolf + Ric8B vs. No Receptor:Gαi-PTXR + PTX	1555	112.9	1442	128.8	3	3	15.84	54
No Receptor:Gαolf + Ric8B vs. No Receptor:Gαq	1555	153.6	1402	128.8	3	3	15.39	54
No Receptor:Gαolf + Ric8B vs. No Receptor:Gα12	1555	147.8	1407	128.8	3	3	15.45	54
No Receptor:Gαolf + Ric8B vs. No Receptor:Gα13	1555	182.8	1372	128.8	3	3	15.07	54
No Receptor:Gαolf + Ric8B vs. ADGRA3-FL:No Gα	1555	126.2	1429	128.8	3	3	15.69	54
No Receptor:Gαolf + Ric8B vs. ADGRA3-FL:No Gα + Ric8B	1555	122	1433	128.8	3	3	15.74	54
No Receptor:Gαolf + Ric8B vs. ADGRA3-FL:Gαs	1555	128.8	1426	128.8	3	3	15.66	54
No Receptor:Gαolf + Ric8B vs. ADGRA3-FL:Gαolf + Ric8B	1555	475.7	1079	128.8	3	3	11.85	54
No Receptor:Gαolf + Ric8B vs. ADGRA3-FL:Gαi-PTXR	1555	121.7	1433	128.8	3	3	15.74	54
No Receptor:Gαolf + Ric8B vs. ADGRA3-FL:Gαi-PTXR + PTX	1555	113	1442	128.8	3	3	15.83	54
No Receptor:Gαolf + Ric8B vs. ADGRA3-FL:Gαq	1555	123.4	1432	128.8	3	3	15.72	54
No Receptor:Gαolf + Ric8B vs. ADGRA3-FL:Gα12	1555	136.6	1419	128.8	3	3	15.58	54
No Receptor:Gαolf + Ric8B vs. ADGRA3-FL:Gα13	1555	159.2	1396	128.8	3	3	15.33	54
No Receptor:Gαolf + Ric8B vs. ADGRA3-CTF:No Gα	1555	123.1	1432	128.8	3	3	15.72	54
No Receptor:Gαolf + Ric8B vs. ADGRA3-CTF:No Gα + Ric8B	1555	120.3	1435	128.8	3	3	15.75	54
No Receptor:Gαolf + Ric8B vs. ADGRA3-CTF:Gαs	1555	125.3	1430	128.8	3	3	15.7	54
No Receptor:Gαolf + Ric8B vs. ADGRA3-CTF:Gαolf + Ric8B	1555	442.8	1112	128.8	3	3	12.21	54
No Receptor:Gαolf + Ric8B vs. ADGRA3-CTF:Gαi-PTXR	1555	129.2	1426	128.8	3	3	15.66	54
No Receptor:Gαolf + Ric8B vs. ADGRA3-CTF:Gαi-PTXR + PTX	1555	115	1440	128.8	3	3	15.81	54
No Receptor:Gαolf + Ric8B vs. ADGRA3-CTF:Gαq	1555	136.8	1418	128.8	3	3	15.57	54
No Receptor:Gαolf + Ric8B vs. ADGRA3-CTF:Gα12	1555	138.9	1416	128.8	3	3	15.55	54
No Receptor:Gαolf + Ric8B vs. ADGRA3-CTF:Gα13	1555	119	1436	128.8	3	3	15.77	54
No Receptor:Gαi-PTXR vs. No Receptor:Gαi-PTXR + PTX	128.4	112.9	15.56	128.8	3	3	0.1708	54
No Receptor:Gαi-PTXR vs. No Receptor:Gαq	128.4	153.6	-25.11	128.8	3	3	0.2757	54
No Receptor:Gαi-PTXR vs. No Receptor:Gα12	128.4	147.8	-19.33	128.8	3	3	0.2123	54
No Receptor:Gαi-PTXR vs. No Receptor:Gα13	128.4	182.8	-54.33	128.8	3	3	0.5966	54
No Receptor:Gαi-PTXR vs. ADGRA3-FL:No Gα	128.4	126.2	2.222	128.8	3	3	0.0244	54
No Receptor:Gαi-PTXR vs. ADGRA3-FL:No Gα + Ric8B	128.4	122	6.445	128.8	3	3	0.07076	54
No Receptor:Gαi-PTXR vs. ADGRA3-FL:Gαs	128.4	128.8	-0.3333	128.8	3	3	0.00366	54
No Receptor:Gαi-PTXR vs. ADGRA3-FL:Gαolf + Ric8B	128.4	475.7	-347.2	128.8	3	3	3.812	54
No Receptor:Gαi-PTXR vs. ADGRA3-FL:Gαi-PTXR	128.4	121.7	6.778	128.8	3	3	0.07442	54
No Receptor:Gαi-PTXR vs. ADGRA3-FL:Gαi-PTXR + PTX	128.4	113	15.44	128.8	3	3	0.1696	54
No Receptor:Gαi-PTXR vs. ADGRA3-FL:Gαq	128.4	123.4	5	128.8	3	3	0.0549	54
No Receptor:Gαi-PTXR vs. ADGRA3-FL:Gα12	128.4	136.6	-8.111	128.8	3	3	0.08906	54
No Receptor:Gαi-PTXR vs. ADGRA3-FL:Gα13	128.4	159.2	-30.78	128.8	3	3	0.3379	54
No Receptor:Gαi-PTXR vs. ADGRA3-CTF:No Gα	128.4	123.1	5.333	128.8	3	3	0.05856	54
No Receptor:Gαi-PTXR vs. ADGRA3-CTF:No Gα + Ric8B	128.4	120.3	8.111	128.8	3	3	0.08906	54
No Receptor:Gαi-PTXR vs. ADGRA3-CTF:Gαs	128.4	125.3	3.111	128.8	3	3	0.03416	54
No Receptor:Gαi-PTXR vs. ADGRA3-CTF:Gαolf + Ric8B	128.4	442.8	-314.3	128.8	3	3	3.451	54
No Receptor:Gαi-PTXR vs. ADGRA3-CTF:Gαi-PTXR	128.4	129.2	-0.7777	128.8	3	3	0.008539	54
No Receptor:Gαi-PTXR vs. ADGRA3-CTF:Gαi-PTXR + PTX	128.4	115	13.44	128.8	3	3	0.1476	54
No Receptor:Gαi-PTXR vs. ADGRA3-CTF:Gαq	128.4	136.8	-8.333	128.8	3	3	0.0915	54
No Receptor:Gαi-PTXR vs. ADGRA3-CTF:Gα12	128.4	138.9	-10.44	128.8	3	3	0.1147	54
No Receptor:Gαi-PTXR vs. ADGRA3-CTF:Gα13	128.4	119	9.445	128.8	3	3	0.1037	54
No Receptor:Gαi-PTXR + PTX vs. No Receptor:Gαq	112.9	153.6	-40.67	128.8	3	3	0.4465	54
No Receptor:Gαi-PTXR + PTX vs. No Receptor:Gα12	112.9	147.8	-34.89	128.8	3	3	0.3831	54
No Receptor:Gαi-PTXR + PTX vs. No Receptor:Gα13	112.9	182.8	-69.89	128.8	3	3	0.7674	54
No Receptor:Gαi-PTXR + PTX vs. ADGRA3-FL:No Gα	112.9	126.2	-13.33	128.8	3	3	0.1464	54
No Receptor:Gαi-PTXR + PTX vs. ADGRA3-FL:No Gα + Ric8B	112.9	122	-9.111	128.8	3	3	0.1	54
No Receptor:Gαi-PTXR + PTX vs. ADGRA3-FL:Gαs	112.9	128.8	-15.89	128.8	3	3	0.1745	54
No Receptor:Gαi-PTXR + PTX vs. ADGRA3-FL:Gαolf + Ric8B	112.9	475.7	-362.8	128.8	3	3	3.983	54
No Receptor:Gαi-PTXR + PTX vs. ADGRA3-FL:Gαi-PTXR	112.9	121.7	-8.778	128.8	3	3	0.09638	54
No Receptor:Gαi-PTXR + PTX vs. ADGRA3-FL:Gαi-PTXR + PTX	112.9	113	-0.1111	128.8	3	3	0.00122	54
No Receptor:Gαi-PTXR + PTX vs. ADGRA3-FL:Gαq	112.9	123.4	-10.56	128.8	3	3	0.1159	54
No Receptor:Gαi-PTXR + PTX vs. ADGRA3-FL:Gα12	112.9	136.6	-23.67	128.8	3	3	0.2599	54
No Receptor:Gαi-PTXR + PTX vs. ADGRA3-FL:Gα13	112.9	159.2	-46.33	128.8	3	3	0.5087	54
No Receptor:Gαi-PTXR + PTX vs. ADGRA3-CTF:No Gα	112.9	123.1	-10.22	128.8	3	3	0.1122	54
No Receptor:Gαi-PTXR + PTX vs. ADGRA3-CTF:No Gα + Ric8B	112.9	120.3	-7.444	128.8	3	3	0.08174	54
No Receptor:Gαi-PTXR + PTX vs. ADGRA3-CTF:Gαs	112.9	125.3	-12.44	128.8	3	3	0.1366	54
No Receptor:Gαi-PTXR + PTX vs. ADGRA3-CTF:Gαolf + Ric8B	112.9	442.8	-329.9	128.8	3	3	3.622	54
No Receptor:Gαi-PTXR + PTX vs. ADGRA3-CTF:Gαi-PTXR	112.9	129.2	-16.33	128.8	3	3	0.1793	54
No Receptor:Gαi-PTXR + PTX vs. ADGRA3-CTF:Gαi-PTXR + PTX	112.9	115	-2.111	128.8	3	3	0.02318	54
No Receptor:Gαi-PTXR + PTX vs. ADGRA3-CTF:Gαq	112.9	136.8	-23.89	128.8	3	3	0.2623	54
No Receptor:Gαi-PTXR + PTX vs. ADGRA3-CTF:Gα12	112.9	138.9	-26	128.8	3	3	0.2855	54
No Receptor:Gαi-PTXR + PTX vs. ADGRA3-CTF:Gα13	112.9	119	-6.111	128.8	3	3	0.0671	54
No Receptor:Gαq vs. No Receptor:Gα12	153.6	147.8	5.778	128.8	3	3	0.06344	54
No Receptor:Gαq vs. No Receptor:Gα13	153.6	182.8	-29.22	128.8	3	3	0.3209	54
No Receptor:Gαq vs. ADGRA3-FL:No Gα	153.6	126.2	27.33	128.8	3	3	0.3001	54
No Receptor:Gαq vs. ADGRA3-FL:No Gα + Ric8B	153.6	122	31.56	128.8	3	3	0.3465	54
No Receptor:Gαq vs. ADGRA3-FL:Gαs	153.6	128.8	24.78	128.8	3	3	0.2721	54
No Receptor:Gαq vs. ADGRA3-FL:Gαolf + Ric8B	153.6	475.7	-322.1	128.8	3	3	3.537	54
No Receptor:Gαq vs. ADGRA3-FL:Gαi-PTXR	153.6	121.7	31.89	128.8	3	3	0.3501	54
No Receptor:Gαq vs. ADGRA3-FL:Gαi-PTXR + PTX	153.6	113	40.56	128.8	3	3	0.4453	54
No Receptor:Gαq vs. ADGRA3-FL:Gαq	153.6	123.4	30.11	128.8	3	3	0.3306	54
No Receptor:Gαq vs. ADGRA3-FL:Gα12	153.6	136.6	17	128.8	3	3	0.1867	54
No Receptor:Gαq vs. ADGRA3-FL:Gα13	153.6	159.2	-5.667	128.8	3	3	0.06222	54
No Receptor:Gαq vs. ADGRA3-CTF:No Gα	153.6	123.1	30.44	128.8	3	3	0.3343	54
No Receptor:Gαq vs. ADGRA3-CTF:No Gα + Ric8B	153.6	120.3	33.22	128.8	3	3	0.3648	54
No Receptor:Gαq vs. ADGRA3-CTF:Gαs	153.6	125.3	28.22	128.8	3	3	0.3099	54
No Receptor:Gαq vs. ADGRA3-CTF:Gαolf + Ric8B	153.6	442.8	-289.2	128.8	3	3	3.176	54
No Receptor:Gαq vs. ADGRA3-CTF:Gαi-PTXR	153.6	129.2	24.33	128.8	3	3	0.2672	54
No Receptor:Gαq vs. ADGRA3-CTF:Gαi-PTXR + PTX	153.6	115	38.56	128.8	3	3	0.4233	54
No Receptor:Gαq vs. ADGRA3-CTF:Gαq	153.6	136.8	16.78	128.8	3	3	0.1842	54
No Receptor:Gαq vs. ADGRA3-CTF:Gα12	153.6	138.9	14.67	128.8	3	3	0.161	54
No Receptor:Gαq vs. ADGRA3-CTF:Gα13	153.6	119	34.56	128.8	3	3	0.3794	54
No Receptor:Gα12 vs. No Receptor:Gα13	147.8	182.8	-35	128.8	3	3	0.3843	54
No Receptor:Gα12 vs. ADGRA3-FL:No Gα	147.8	126.2	21.56	128.8	3	3	0.2367	54
No Receptor:Gα12 vs. ADGRA3-FL:No Gα + Ric8B	147.8	122	25.78	128.8	3	3	0.283	54
No Receptor:Gα12 vs. ADGRA3-FL:Gαs	147.8	128.8	19	128.8	3	3	0.2086	54
No Receptor:Gα12 vs. ADGRA3-FL:Gαolf + Ric8B	147.8	475.7	-327.9	128.8	3	3	3.6	54
No Receptor:Gα12 vs. ADGRA3-FL:Gαi-PTXR	147.8	121.7	26.11	128.8	3	3	0.2867	54
No Receptor:Gα12 vs. ADGRA3-FL:Gαi-PTXR + PTX	147.8	113	34.78	128.8	3	3	0.3819	54
No Receptor:Gα12 vs. ADGRA3-FL:Gαq	147.8	123.4	24.33	128.8	3	3	0.2672	54
No Receptor:Gα12 vs. ADGRA3-FL:Gα12	147.8	136.6	11.22	128.8	3	3	0.1232	54
No Receptor:Gα12 vs. ADGRA3-FL:Gα13	147.8	159.2	-11.44	128.8	3	3	0.1257	54
No Receptor:Gα12 vs. ADGRA3-CTF:No Gα	147.8	123.1	24.67	128.8	3	3	0.2708	54
No Receptor:Gα12 vs. ADGRA3-CTF:No Gα + Ric8B	147.8	120.3	27.44	128.8	3	3	0.3013	54
No Receptor:Gα12 vs. ADGRA3-CTF:Gαs	147.8	125.3	22.44	128.8	3	3	0.2464	54
No Receptor:Gα12 vs. ADGRA3-CTF:Gαolf + Ric8B	147.8	442.8	-295	128.8	3	3	3.239	54
No Receptor:Gα12 vs. ADGRA3-CTF:Gαi-PTXR	147.8	129.2	18.56	128.8	3	3	0.2037	54
No Receptor:Gα12 vs. ADGRA3-CTF:Gαi-PTXR + PTX	147.8	115	32.78	128.8	3	3	0.3599	54
No Receptor:Gα12 vs. ADGRA3-CTF:Gαq	147.8	136.8	11	128.8	3	3	0.1208	54
No Receptor:Gα12 vs. ADGRA3-CTF:Gα12	147.8	138.9	8.889	128.8	3	3	0.0976	54
No Receptor:Gα12 vs. ADGRA3-CTF:Gα13	147.8	119	28.78	128.8	3	3	0.316	54
No Receptor:Gα13 vs. ADGRA3-FL:No Gα	182.8	126.2	56.56	128.8	3	3	0.621	54
No Receptor:Gα13 vs. ADGRA3-FL:No Gα + Ric8B	182.8	122	60.78	128.8	3	3	0.6673	54
No Receptor:Gα13 vs. ADGRA3-FL:Gαs	182.8	128.8	54	128.8	3	3	0.5929	54
No Receptor:Gα13 vs. ADGRA3-FL:Gαolf + Ric8B	182.8	475.7	-292.9	128.8	3	3	3.216	54
No Receptor:Gα13 vs. ADGRA3-FL:Gαi-PTXR	182.8	121.7	61.11	128.8	3	3	0.671	54
No Receptor:Gα13 vs. ADGRA3-FL:Gαi-PTXR + PTX	182.8	113	69.78	128.8	3	3	0.7661	54
No Receptor:Gα13 vs. ADGRA3-FL:Gαq	182.8	123.4	59.33	128.8	3	3	0.6515	54
No Receptor:Gα13 vs. ADGRA3-FL:Gα12	182.8	136.6	46.22	128.8	3	3	0.5075	54
No Receptor:Gα13 vs. ADGRA3-FL:Gα13	182.8	159.2	23.56	128.8	3	3	0.2586	54
No Receptor:Gα13 vs. ADGRA3-CTF:No Gα	182.8	123.1	59.67	128.8	3	3	0.6551	54
No Receptor:Gα13 vs. ADGRA3-CTF:No Gα + Ric8B	182.8	120.3	62.44	128.8	3	3	0.6856	54
No Receptor:Gα13 vs. ADGRA3-CTF:Gαs	182.8	125.3	57.44	128.8	3	3	0.6307	54
No Receptor:Gα13 vs. ADGRA3-CTF:Gαolf + Ric8B	182.8	442.8	-260	128.8	3	3	2.855	54
No Receptor:Gα13 vs. ADGRA3-CTF:Gαi-PTXR	182.8	129.2	53.56	128.8	3	3	0.588	54
No Receptor:Gα13 vs. ADGRA3-CTF:Gαi-PTXR + PTX	182.8	115	67.78	128.8	3	3	0.7442	54
No Receptor:Gα13 vs. ADGRA3-CTF:Gαq	182.8	136.8	46	128.8	3	3	0.5051	54
No Receptor:Gα13 vs. ADGRA3-CTF:Gα12	182.8	138.9	43.89	128.8	3	3	0.4819	54
No Receptor:Gα13 vs. ADGRA3-CTF:Gα13	182.8	119	63.78	128.8	3	3	0.7003	54
ADGRA3-FL:No Gα vs. ADGRA3-FL:No Gα + Ric8B	126.2	122	4.222	128.8	3	3	0.04636	54
ADGRA3-FL:No Gα vs. ADGRA3-FL:Gαs	126.2	128.8	-2.556	128.8	3	3	0.02806	54
ADGRA3-FL:No Gα vs. ADGRA3-FL:Gαolf + Ric8B	126.2	475.7	-349.4	128.8	3	3	3.837	54
ADGRA3-FL:No Gα vs. ADGRA3-FL:Gαi-PTXR	126.2	121.7	4.555	128.8	3	3	0.05002	54
ADGRA3-FL:No Gα vs. ADGRA3-FL:Gαi-PTXR + PTX	126.2	113	13.22	128.8	3	3	0.1452	54
ADGRA3-FL:No Gα vs. ADGRA3-FL:Gαq	126.2	123.4	2.778	128.8	3	3	0.0305	54
ADGRA3-FL:No Gα vs. ADGRA3-FL:Gα12	126.2	136.6	-10.33	128.8	3	3	0.1135	54
ADGRA3-FL:No Gα vs. ADGRA3-FL:Gα13	126.2	159.2	-33	128.8	3	3	0.3623	54
ADGRA3-FL:No Gα vs. ADGRA3-CTF:No Gα	126.2	123.1	3.111	128.8	3	3	0.03416	54
ADGRA3-FL:No Gα vs. ADGRA3-CTF:No Gα + Ric8B	126.2	120.3	5.889	128.8	3	3	0.06466	54
ADGRA3-FL:No Gα vs. ADGRA3-CTF:Gαs	126.2	125.3	0.8889	128.8	3	3	0.00976	54
ADGRA3-FL:No Gα vs. ADGRA3-CTF:Gαolf + Ric8B	126.2	442.8	-316.6	128.8	3	3	3.476	54
ADGRA3-FL:No Gα vs. ADGRA3-CTF:Gαi-PTXR	126.2	129.2	-3	128.8	3	3	0.03294	54
ADGRA3-FL:No Gα vs. ADGRA3-CTF:Gαi-PTXR + PTX	126.2	115	11.22	128.8	3	3	0.1232	54
ADGRA3-FL:No Gα vs. ADGRA3-CTF:Gαq	126.2	136.8	-10.56	128.8	3	3	0.1159	54
ADGRA3-FL:No Gα vs. ADGRA3-CTF:Gα12	126.2	138.9	-12.67	128.8	3	3	0.1391	54
ADGRA3-FL:No Gα vs. ADGRA3-CTF:Gα13	126.2	119	7.222	128.8	3	3	0.0793	54
ADGRA3-FL:No Gα + Ric8B vs. ADGRA3-FL:Gαs	122	128.8	-6.778	128.8	3	3	0.07442	54
ADGRA3-FL:No Gα + Ric8B vs. ADGRA3-FL:Gαolf + Ric8B	122	475.7	-353.7	128.8	3	3	3.883	54
ADGRA3-FL:No Gα + Ric8B vs. ADGRA3-FL:Gαi-PTXR	122	121.7	0.3333	128.8	3	3	0.00366	54
ADGRA3-FL:No Gα + Ric8B vs. ADGRA3-FL:Gαi-PTXR + PTX	122	113	9	128.8	3	3	0.09882	54
ADGRA3-FL:No Gα + Ric8B vs. ADGRA3-FL:Gαq	122	123.4	-1.445	128.8	3	3	0.01586	54
ADGRA3-FL:No Gα + Ric8B vs. ADGRA3-FL:Gα12	122	136.6	-14.56	128.8	3	3	0.1598	54
ADGRA3-FL:No Gα + Ric8B vs. ADGRA3-FL:Gα13	122	159.2	-37.22	128.8	3	3	0.4087	54
ADGRA3-FL:No Gα + Ric8B vs. ADGRA3-CTF:No Gα	122	123.1	-1.111	128.8	3	3	0.0122	54
ADGRA3-FL:No Gα + Ric8B vs. ADGRA3-CTF:No Gα + Ric8B	122	120.3	1.667	128.8	3	3	0.0183	54
ADGRA3-FL:No Gα + Ric8B vs. ADGRA3-CTF:Gαs	122	125.3	-3.333	128.8	3	3	0.0366	54
ADGRA3-FL:No Gα + Ric8B vs. ADGRA3-CTF:Gαolf + Ric8B	122	442.8	-320.8	128.8	3	3	3.522	54
ADGRA3-FL:No Gα + Ric8B vs. ADGRA3-CTF:Gαi-PTXR	122	129.2	-7.222	128.8	3	3	0.0793	54
ADGRA3-FL:No Gα + Ric8B vs. ADGRA3-CTF:Gαi-PTXR + PTX	122	115	7	128.8	3	3	0.07686	54
ADGRA3-FL:No Gα + Ric8B vs. ADGRA3-CTF:Gαq	122	136.8	-14.78	128.8	3	3	0.1623	54
ADGRA3-FL:No Gα + Ric8B vs. ADGRA3-CTF:Gα12	122	138.9	-16.89	128.8	3	3	0.1854	54
ADGRA3-FL:No Gα + Ric8B vs. ADGRA3-CTF:Gα13	122	119	3	128.8	3	3	0.03294	54
ADGRA3-FL:Gαs vs. ADGRA3-FL:Gαolf + Ric8B	128.8	475.7	-346.9	128.8	3	3	3.809	54
ADGRA3-FL:Gαs vs. ADGRA3-FL:Gαi-PTXR	128.8	121.7	7.111	128.8	3	3	0.07808	54
ADGRA3-FL:Gαs vs. ADGRA3-FL:Gαi-PTXR + PTX	128.8	113	15.78	128.8	3	3	0.1732	54
ADGRA3-FL:Gαs vs. ADGRA3-FL:Gαq	128.8	123.4	5.333	128.8	3	3	0.05856	54
ADGRA3-FL:Gαs vs. ADGRA3-FL:Gα12	128.8	136.6	-7.778	128.8	3	3	0.0854	54
ADGRA3-FL:Gαs vs. ADGRA3-FL:Gα13	128.8	159.2	-30.44	128.8	3	3	0.3343	54
ADGRA3-FL:Gαs vs. ADGRA3-CTF:No Gα	128.8	123.1	5.667	128.8	3	3	0.06222	54
ADGRA3-FL:Gαs vs. ADGRA3-CTF:No Gα + Ric8B	128.8	120.3	8.445	128.8	3	3	0.09272	54
ADGRA3-FL:Gαs vs. ADGRA3-CTF:Gαs	128.8	125.3	3.445	128.8	3	3	0.03782	54
ADGRA3-FL:Gαs vs. ADGRA3-CTF:Gαolf + Ric8B	128.8	442.8	-314	128.8	3	3	3.448	54
ADGRA3-FL:Gαs vs. ADGRA3-CTF:Gαi-PTXR	128.8	129.2	-0.4444	128.8	3	3	0.004879	54
ADGRA3-FL:Gαs vs. ADGRA3-CTF:Gαi-PTXR + PTX	128.8	115	13.78	128.8	3	3	0.1513	54
ADGRA3-FL:Gαs vs. ADGRA3-CTF:Gαq	128.8	136.8	-8	128.8	3	3	0.08784	54
ADGRA3-FL:Gαs vs. ADGRA3-CTF:Gα12	128.8	138.9	-10.11	128.8	3	3	0.111	54
ADGRA3-FL:Gαs vs. ADGRA3-CTF:Gα13	128.8	119	9.778	128.8	3	3	0.1074	54
ADGRA3-FL:Gαolf + Ric8B vs. ADGRA3-FL:Gαi-PTXR	475.7	121.7	354	128.8	3	3	3.887	54
ADGRA3-FL:Gαolf + Ric8B vs. ADGRA3-FL:Gαi-PTXR + PTX	475.7	113	362.7	128.8	3	3	3.982	54
ADGRA3-FL:Gαolf + Ric8B vs. ADGRA3-FL:Gαq	475.7	123.4	352.2	128.8	3	3	3.867	54
ADGRA3-FL:Gαolf + Ric8B vs. ADGRA3-FL:Gα12	475.7	136.6	339.1	128.8	3	3	3.723	54
ADGRA3-FL:Gαolf + Ric8B vs. ADGRA3-FL:Gα13	475.7	159.2	316.4	128.8	3	3	3.474	54
ADGRA3-FL:Gαolf + Ric8B vs. ADGRA3-CTF:No Gα	475.7	123.1	352.6	128.8	3	3	3.871	54
ADGRA3-FL:Gαolf + Ric8B vs. ADGRA3-CTF:No Gα + Ric8B	475.7	120.3	355.3	128.8	3	3	3.901	54
ADGRA3-FL:Gαolf + Ric8B vs. ADGRA3-CTF:Gαs	475.7	125.3	350.3	128.8	3	3	3.847	54
ADGRA3-FL:Gαolf + Ric8B vs. ADGRA3-CTF:Gαolf + Ric8B	475.7	442.8	32.89	128.8	3	3	0.3611	54
ADGRA3-FL:Gαolf + Ric8B vs. ADGRA3-CTF:Gαi-PTXR	475.7	129.2	346.4	128.8	3	3	3.804	54
ADGRA3-FL:Gαolf + Ric8B vs. ADGRA3-CTF:Gαi-PTXR + PTX	475.7	115	360.7	128.8	3	3	3.96	54
ADGRA3-FL:Gαolf + Ric8B vs. ADGRA3-CTF:Gαq	475.7	136.8	338.9	128.8	3	3	3.721	54
ADGRA3-FL:Gαolf + Ric8B vs. ADGRA3-CTF:Gα12	475.7	138.9	336.8	128.8	3	3	3.698	54
ADGRA3-FL:Gαolf + Ric8B vs. ADGRA3-CTF:Gα13	475.7	119	356.7	128.8	3	3	3.916	54
ADGRA3-FL:Gαi-PTXR vs. ADGRA3-FL:Gαi-PTXR + PTX	121.7	113	8.667	128.8	3	3	0.09516	54
ADGRA3-FL:Gαi-PTXR vs. ADGRA3-FL:Gαq	121.7	123.4	-1.778	128.8	3	3	0.01952	54
ADGRA3-FL:Gαi-PTXR vs. ADGRA3-FL:Gα12	121.7	136.6	-14.89	128.8	3	3	0.1635	54
ADGRA3-FL:Gαi-PTXR vs. ADGRA3-FL:Gα13	121.7	159.2	-37.56	128.8	3	3	0.4124	54
ADGRA3-FL:Gαi-PTXR vs. ADGRA3-CTF:No Gα	121.7	123.1	-1.444	128.8	3	3	0.01586	54
ADGRA3-FL:Gαi-PTXR vs. ADGRA3-CTF:No Gα + Ric8B	121.7	120.3	1.333	128.8	3	3	0.01464	54
ADGRA3-FL:Gαi-PTXR vs. ADGRA3-CTF:Gαs	121.7	125.3	-3.667	128.8	3	3	0.04026	54
ADGRA3-FL:Gαi-PTXR vs. ADGRA3-CTF:Gαolf + Ric8B	121.7	442.8	-321.1	128.8	3	3	3.526	54
ADGRA3-FL:Gαi-PTXR vs. ADGRA3-CTF:Gαi-PTXR	121.7	129.2	-7.555	128.8	3	3	0.08296	54
ADGRA3-FL:Gαi-PTXR vs. ADGRA3-CTF:Gαi-PTXR + PTX	121.7	115	6.667	128.8	3	3	0.0732	54
ADGRA3-FL:Gαi-PTXR vs. ADGRA3-CTF:Gαq	121.7	136.8	-15.11	128.8	3	3	0.1659	54
ADGRA3-FL:Gαi-PTXR vs. ADGRA3-CTF:Gα12	121.7	138.9	-17.22	128.8	3	3	0.1891	54
ADGRA3-FL:Gαi-PTXR vs. ADGRA3-CTF:Gα13	121.7	119	2.667	128.8	3	3	0.02928	54
ADGRA3-FL:Gαi-PTXR + PTX vs. ADGRA3-FL:Gαq	113	123.4	-10.44	128.8	3	3	0.1147	54
ADGRA3-FL:Gαi-PTXR + PTX vs. ADGRA3-FL:Gα12	113	136.6	-23.56	128.8	3	3	0.2586	54
ADGRA3-FL:Gαi-PTXR + PTX vs. ADGRA3-FL:Gα13	113	159.2	-46.22	128.8	3	3	0.5075	54
ADGRA3-FL:Gαi-PTXR + PTX vs. ADGRA3-CTF:No Gα	113	123.1	-10.11	128.8	3	3	0.111	54
ADGRA3-FL:Gαi-PTXR + PTX vs. ADGRA3-CTF:No Gα + Ric8B	113	120.3	-7.333	128.8	3	3	0.08052	54
ADGRA3-FL:Gαi-PTXR + PTX vs. ADGRA3-CTF:Gαs	113	125.3	-12.33	128.8	3	3	0.1354	54
ADGRA3-FL:Gαi-PTXR + PTX vs. ADGRA3-CTF:Gαolf + Ric8B	113	442.8	-329.8	128.8	3	3	3.621	54
ADGRA3-FL:Gαi-PTXR + PTX vs. ADGRA3-CTF:Gαi-PTXR	113	129.2	-16.22	128.8	3	3	0.1781	54
ADGRA3-FL:Gαi-PTXR + PTX vs. ADGRA3-CTF:Gαi-PTXR + PTX	113	115	-2	128.8	3	3	0.02196	54
ADGRA3-FL:Gαi-PTXR + PTX vs. ADGRA3-CTF:Gαq	113	136.8	-23.78	128.8	3	3	0.2611	54
ADGRA3-FL:Gαi-PTXR + PTX vs. ADGRA3-CTF:Gα12	113	138.9	-25.89	128.8	3	3	0.2843	54
ADGRA3-FL:Gαi-PTXR + PTX vs. ADGRA3-CTF:Gα13	113	119	-6	128.8	3	3	0.06588	54
ADGRA3-FL:Gαq vs. ADGRA3-FL:Gα12	123.4	136.6	-13.11	128.8	3	3	0.144	54
ADGRA3-FL:Gαq vs. ADGRA3-FL:Gα13	123.4	159.2	-35.78	128.8	3	3	0.3928	54
ADGRA3-FL:Gαq vs. ADGRA3-CTF:No Gα	123.4	123.1	0.3334	128.8	3	3	0.003661	54
ADGRA3-FL:Gαq vs. ADGRA3-CTF:No Gα + Ric8B	123.4	120.3	3.111	128.8	3	3	0.03416	54
ADGRA3-FL:Gαq vs. ADGRA3-CTF:Gαs	123.4	125.3	-1.889	128.8	3	3	0.02074	54
ADGRA3-FL:Gαq vs. ADGRA3-CTF:Gαolf + Ric8B	123.4	442.8	-319.3	128.8	3	3	3.506	54
ADGRA3-FL:Gαq vs. ADGRA3-CTF:Gαi-PTXR	123.4	129.2	-5.778	128.8	3	3	0.06344	54
ADGRA3-FL:Gαq vs. ADGRA3-CTF:Gαi-PTXR + PTX	123.4	115	8.445	128.8	3	3	0.09272	54
ADGRA3-FL:Gαq vs. ADGRA3-CTF:Gαq	123.4	136.8	-13.33	128.8	3	3	0.1464	54
ADGRA3-FL:Gαq vs. ADGRA3-CTF:Gα12	123.4	138.9	-15.44	128.8	3	3	0.1696	54
ADGRA3-FL:Gαq vs. ADGRA3-CTF:Gα13	123.4	119	4.445	128.8	3	3	0.0488	54
ADGRA3-FL:Gα12 vs. ADGRA3-FL:Gα13	136.6	159.2	-22.67	128.8	3	3	0.2489	54
ADGRA3-FL:Gα12 vs. ADGRA3-CTF:No Gα	136.6	123.1	13.44	128.8	3	3	0.1476	54
ADGRA3-FL:Gα12 vs. ADGRA3-CTF:No Gα + Ric8B	136.6	120.3	16.22	128.8	3	3	0.1781	54
ADGRA3-FL:Gα12 vs. ADGRA3-CTF:Gαs	136.6	125.3	11.22	128.8	3	3	0.1232	54
ADGRA3-FL:Gα12 vs. ADGRA3-CTF:Gαolf + Ric8B	136.6	442.8	-306.2	128.8	3	3	3.362	54
ADGRA3-FL:Gα12 vs. ADGRA3-CTF:Gαi-PTXR	136.6	129.2	7.333	128.8	3	3	0.08052	54
ADGRA3-FL:Gα12 vs. ADGRA3-CTF:Gαi-PTXR + PTX	136.6	115	21.56	128.8	3	3	0.2367	54
ADGRA3-FL:Gα12 vs. ADGRA3-CTF:Gαq	136.6	136.8	-0.2223	128.8	3	3	0.002441	54
ADGRA3-FL:Gα12 vs. ADGRA3-CTF:Gα12	136.6	138.9	-2.333	128.8	3	3	0.02562	54
ADGRA3-FL:Gα12 vs. ADGRA3-CTF:Gα13	136.6	119	17.56	128.8	3	3	0.1928	54
ADGRA3-FL:Gα13 vs. ADGRA3-CTF:No Gα	159.2	123.1	36.11	128.8	3	3	0.3965	54
ADGRA3-FL:Gα13 vs. ADGRA3-CTF:No Gα + Ric8B	159.2	120.3	38.89	128.8	3	3	0.427	54
ADGRA3-FL:Gα13 vs. ADGRA3-CTF:Gαs	159.2	125.3	33.89	128.8	3	3	0.3721	54
ADGRA3-FL:Gα13 vs. ADGRA3-CTF:Gαolf + Ric8B	159.2	442.8	-283.6	128.8	3	3	3.113	54
ADGRA3-FL:Gα13 vs. ADGRA3-CTF:Gαi-PTXR	159.2	129.2	30	128.8	3	3	0.3294	54
ADGRA3-FL:Gα13 vs. ADGRA3-CTF:Gαi-PTXR + PTX	159.2	115	44.22	128.8	3	3	0.4856	54
ADGRA3-FL:Gα13 vs. ADGRA3-CTF:Gαq	159.2	136.8	22.44	128.8	3	3	0.2464	54
ADGRA3-FL:Gα13 vs. ADGRA3-CTF:Gα12	159.2	138.9	20.33	128.8	3	3	0.2233	54
ADGRA3-FL:Gα13 vs. ADGRA3-CTF:Gα13	159.2	119	40.22	128.8	3	3	0.4416	54
ADGRA3-CTF:No Gα vs. ADGRA3-CTF:No Gα + Ric8B	123.1	120.3	2.778	128.8	3	3	0.0305	54
ADGRA3-CTF:No Gα vs. ADGRA3-CTF:Gαs	123.1	125.3	-2.222	128.8	3	3	0.0244	54
ADGRA3-CTF:No Gα vs. ADGRA3-CTF:Gαolf + Ric8B	123.1	442.8	-319.7	128.8	3	3	3.51	54
ADGRA3-CTF:No Gα vs. ADGRA3-CTF:Gαi-PTXR	123.1	129.2	-6.111	128.8	3	3	0.0671	54
ADGRA3-CTF:No Gα vs. ADGRA3-CTF:Gαi-PTXR + PTX	123.1	115	8.111	128.8	3	3	0.08906	54
ADGRA3-CTF:No Gα vs. ADGRA3-CTF:Gαq	123.1	136.8	-13.67	128.8	3	3	0.1501	54
ADGRA3-CTF:No Gα vs. ADGRA3-CTF:Gα12	123.1	138.9	-15.78	128.8	3	3	0.1732	54
ADGRA3-CTF:No Gα vs. ADGRA3-CTF:Gα13	123.1	119	4.111	128.8	3	3	0.04514	54
ADGRA3-CTF:No Gα + Ric8B vs. ADGRA3-CTF:Gαs	120.3	125.3	-5	128.8	3	3	0.0549	54
ADGRA3-CTF:No Gα + Ric8B vs. ADGRA3-CTF:Gαolf + Ric8B	120.3	442.8	-322.4	128.8	3	3	3.54	54
ADGRA3-CTF:No Gα + Ric8B vs. ADGRA3-CTF:Gαi-PTXR	120.3	129.2	-8.889	128.8	3	3	0.0976	54
ADGRA3-CTF:No Gα + Ric8B vs. ADGRA3-CTF:Gαi-PTXR + PTX	120.3	115	5.333	128.8	3	3	0.05856	54
ADGRA3-CTF:No Gα + Ric8B vs. ADGRA3-CTF:Gαq	120.3	136.8	-16.44	128.8	3	3	0.1806	54
ADGRA3-CTF:No Gα + Ric8B vs. ADGRA3-CTF:Gα12	120.3	138.9	-18.56	128.8	3	3	0.2037	54
ADGRA3-CTF:No Gα + Ric8B vs. ADGRA3-CTF:Gα13	120.3	119	1.333	128.8	3	3	0.01464	54
ADGRA3-CTF:Gαs vs. ADGRA3-CTF:Gαolf + Ric8B	125.3	442.8	-317.4	128.8	3	3	3.485	54
ADGRA3-CTF:Gαs vs. ADGRA3-CTF:Gαi-PTXR	125.3	129.2	-3.889	128.8	3	3	0.0427	54
ADGRA3-CTF:Gαs vs. ADGRA3-CTF:Gαi-PTXR + PTX	125.3	115	10.33	128.8	3	3	0.1135	54
ADGRA3-CTF:Gαs vs. ADGRA3-CTF:Gαq	125.3	136.8	-11.44	128.8	3	3	0.1257	54
ADGRA3-CTF:Gαs vs. ADGRA3-CTF:Gα12	125.3	138.9	-13.56	128.8	3	3	0.1488	54
ADGRA3-CTF:Gαs vs. ADGRA3-CTF:Gα13	125.3	119	6.333	128.8	3	3	0.06954	54
ADGRA3-CTF:Gαolf + Ric8B vs. ADGRA3-CTF:Gαi-PTXR	442.8	129.2	313.6	128.8	3	3	3.443	54
ADGRA3-CTF:Gαolf + Ric8B vs. ADGRA3-CTF:Gαi-PTXR + PTX	442.8	115	327.8	128.8	3	3	3.599	54
ADGRA3-CTF:Gαolf + Ric8B vs. ADGRA3-CTF:Gαq	442.8	136.8	306	128.8	3	3	3.36	54
ADGRA3-CTF:Gαolf + Ric8B vs. ADGRA3-CTF:Gα12	442.8	138.9	303.9	128.8	3	3	3.337	54
ADGRA3-CTF:Gαolf + Ric8B vs. ADGRA3-CTF:Gα13	442.8	119	323.8	128.8	3	3	3.555	54
ADGRA3-CTF:Gαi-PTXR vs. ADGRA3-CTF:Gαi-PTXR + PTX	129.2	115	14.22	128.8	3	3	0.1562	54
ADGRA3-CTF:Gαi-PTXR vs. ADGRA3-CTF:Gαq	129.2	136.8	-7.556	128.8	3	3	0.08296	54
ADGRA3-CTF:Gαi-PTXR vs. ADGRA3-CTF:Gα12	129.2	138.9	-9.667	128.8	3	3	0.1061	54
ADGRA3-CTF:Gαi-PTXR vs. ADGRA3-CTF:Gα13	129.2	119	10.22	128.8	3	3	0.1122	54
ADGRA3-CTF:Gαi-PTXR + PTX vs. ADGRA3-CTF:Gαq	115	136.8	-21.78	128.8	3	3	0.2391	54
ADGRA3-CTF:Gαi-PTXR + PTX vs. ADGRA3-CTF:Gα12	115	138.9	-23.89	128.8	3	3	0.2623	54
ADGRA3-CTF:Gαi-PTXR + PTX vs. ADGRA3-CTF:Gα13	115	119	-4	128.8	3	3	0.04392	54
ADGRA3-CTF:Gαq vs. ADGRA3-CTF:Gα12	136.8	138.9	-2.111	128.8	3	3	0.02318	54
ADGRA3-CTF:Gαq vs. ADGRA3-CTF:Gα13	136.8	119	17.78	128.8	3	3	0.1952	54
ADGRA3-CTF:Gα12 vs. ADGRA3-CTF:Gα13	138.9	119	19.89	128.8	3	3	0.2184	54

## Sheet: Figure 3A
Figure 3A (CRE assay, HEK7GKO cells, 50uM)
one-way ANOVA summary
F	14.11
P value	0.0015
P value summary	**
Significant diff. among means (P < 0.05)?	Yes
R squared	0.841
Tukey's multiple comparisons test	Mean Diff,	95,00% CI of diff,	Below threshold?	Summary	Adjusted P Value
D2 vs. FL	-4222	-8957 to 512,3	No	ns	0.0815	A-B
D2 vs. CTF	-1763	-6497 to 2972	No	ns	0.648	A-C
D2 vs. no receptor	-9044	-13779 to -4310	Yes	**	0.0013	A-D
FL vs. CTF	2460	-2275 to 7194	No	ns	0.3997	B-C
FL vs. no receptor	-4822	-9556 to -87,30	Yes	*	0.046	B-D
CTF vs. no receptor	-7282	-12016 to -2547	Yes	**	0.0051	C-D
Test details	Mean 1	Mean 2	Mean Diff,	SE of diff,	n1	n2	q	DF
D2 vs. FL	2802	7025	-4222	1478	3	3	4.039	8
D2 vs. CTF	2802	4565	-1763	1478	3	3	1.686	8
D2 vs. no receptor	2802	11847	-9044	1478	3	3	8.651	8
FL vs. CTF	7025	4565	2460	1478	3	3	2.353	8
FL vs. no receptor	7025	11847	-4822	1478	3	3	4.612	8
CTF vs. no receptor	4565	11847	-7282	1478	3	3	6.965	8

## Sheet: Figure 3B
Figure 3B (CRE assay, HEK293T cells, 50uM)
one-way ANOVA summary
F	64.51
P value	<0,0001
P value summary	****
Significant diff. among means (P < 0.05)?	Yes
R squared	0.9603
Tukey's multiple comparisons test	Mean Diff,	95,00% CI of diff,	Below threshold?	Summary	Adjusted P Value
D2 vs. FL	-27416	-37091 to -17742	Yes	****	<0,0001	A-B
D2 vs. CTF	-5063	-14737 to 4612	No	ns	0.3941	A-C
D2 vs. no receptor	-35524	-45199 to -25850	Yes	****	<0,0001	A-D
FL vs. CTF	22354	12679 to 32028	Yes	***	0.0003	B-C
FL vs. no receptor	-8108	-17783 to 1567	No	ns	0.1039	B-D
CTF vs. no receptor	-30462	-40136 to -20787	Yes	****	<0,0001	C-D
Test details	Mean 1	Mean 2	Mean Diff,	SE of diff,	n1	n2	q	DF
D2 vs. FL	10760	38177	-27416	3021	3	3	12.83	8
D2 vs. CTF	10760	15823	-5063	3021	3	3	2.37	8
D2 vs. no receptor	10760	46285	-35524	3021	3	3	16.63	8
FL vs. CTF	38177	15823	22354	3021	3	3	10.46	8
FL vs. no receptor	38177	46285	-8108	3021	3	3	3.795	8
CTF vs. no receptor	15823	46285	-30462	3021	3	3	14.26	8

## Sheet: Figure 3C
Figure 3C (CRE assay, HEK293T cells, 0uM forskolin)
ANOVA summary
F	22.77
P value	0.0003
P value summary	***
Significant diff. among means (P < 0.05)?	Yes
R squared	0.8952
Tukey's multiple comparisons test	Mean Diff,	95,00% CI of diff,	Below threshold?	Summary	Adjusted P Value
GPR125 CTF vs. no receptor	2068	685,3 to 3450	Yes	**	0.006	A-B
GPR125 CTF vs. GPR125 FL	1108	-274,3 to 2491	No	ns	0.1224	A-C
GPR125 CTF vs. BILF	3432	2050 to 4815	Yes	***	0.0002	A-D
no receptor vs. GPR125 FL	-959.7	-2342 to 422,9	No	ns	0.1966	B-C
no receptor vs. BILF	1364	-18,21 to 2747	No	ns	0.0531	B-D
GPR125 FL vs. BILF	2324	941,5 to 3707	Yes	**	0.0029	C-D
Test details	Mean 1	Mean 2	Mean Diff,	SE of diff,	n1	n2	q	DF
GPR125 CTF vs. no receptor	4004	1937	2068	431.7	3	3	6.774	8
GPR125 CTF vs. GPR125 FL	4004	2896	1108	431.7	3	3	3.63	8
GPR125 CTF vs. BILF	4004	572.2	3432	431.7	3	3	11.24	8
no receptor vs. GPR125 FL	1937	2896	-959.7	431.7	3	3	3.144	8
no receptor vs. BILF	1937	572.2	1364	431.7	3	3	4.469	8
GPR125 FL vs. BILF	2896	572.2	2324	431.7	3	3	7.613	8

## Sheet: Figure 3D
Figure 3D (CRE assay, HEK293T cells, 5uM forskolin)
ANOVA summary
F	96.59
P value	<0,0001
P value summary	****
Significant diff. among means (P < 0.05)?	Yes
R squared	0.9731
Tukey's multiple comparisons test	Mean Diff,	95,00% CI of diff,	Below threshold?	Summary	Adjusted P Value
GPR125 CTF vs. no receptor	18571	-6461 to 43604	No	ns	0.1596	A-B
GPR125 CTF vs. GPR125 FL	73876	48844 to 98909	Yes	****	<0,0001	A-C
GPR125 CTF vs. BILF	119504	94472 to 144537	Yes	****	<0,0001	A-D
no receptor vs. GPR125 FL	55305	30273 to 80338	Yes	***	0.0005	B-C
no receptor vs. BILF	100933	75901 to 125966	Yes	****	<0,0001	B-D
GPR125 FL vs. BILF	45628	20596 to 70660	Yes	**	0.0017	C-D
Test details	Mean 1	Mean 2	Mean Diff,	SE of diff,	n1	n2	q	DF
GPR125 CTF vs. no receptor	143660	125089	18571	7817	3	3	3.36	8
GPR125 CTF vs. GPR125 FL	143660	69784	73876	7817	3	3	13.37	8
GPR125 CTF vs. BILF	143660	24156	119504	7817	3	3	21.62	8
no receptor vs. GPR125 FL	125089	69784	55305	7817	3	3	10.01	8
no receptor vs. BILF	125089	24156	100933	7817	3	3	18.26	8
GPR125 FL vs. BILF	69784	24156	45628	7817	3	3	8.255	8

## Sheet: Figure 4A
Figure 4A (CRE assay GPR119 in WT vs HEKdGs cells)
one-way ANOVA summary
F	8.716
P value	0.0078
P value summary	**
Significant diff. among means (P < 0.05)?	Yes
R squared	0.6595
Number of families	1
Number of comparisons per family	3
Alpha	0.05
Tukey's multiple comparisons test	Mean Diff,	95,00% CI of diff,	Below threshold?	Summary	Adjusted P Value
Column A vs. Column B	-15.9	-28,09 to -3,710	Yes	*	0.0134	A-B
Column A vs. vector (0 μM forskolin)	-0.2289	-12,42 to 11,96	No	ns	0.9985	A-C
Column B vs. vector (0 μM forskolin)	15.67	3,481 to 27,86	Yes	*	0.0146	B-C

[truncated: 12 more sheets: Figure 4B, Figure 4C, Figure 4D, Figure 4E, Figure 4F, Figure 5A, Figure 5B., Figure 6B, Figure 6C, Figure 6D, Figure 7, Figure S1]
